# Supplementary material for: 4,6-Dimethyl­pyrimidin-2(1H)-one–urea–water (1/1/1)
Source: Acta Crystallogr Sect E Struct Rep Online. 2008 Jul 16;64(Pt 8):o1488. doi: 10.1107/S1600536808020928 (PMC2961918; doi:10.1107/S1600536808020928)
Supplement: Supplementary file 1 [file e-64-o1488-sup1.cif]

##############################################################################
###                                                                        ###
###        Electronic paper (Acta Crystallographica Section E)             ###
###                                                                        ###
##############################################################################
#                                                                            #
# This CIF contains the data in a paper accepted for publication in Acta     #
# Crystallographica Section E. It conforms to the requirements of Notes      #
# for Authors for Section E, and has been peer reviewed under the auspices   #
# of the IUCr Commission on Journals.                                        #
#                                                                            #
# Full details of the Crystallographic Information File format               #
# are given in the paper "The Crystallographic Information File (CIF):       #
# a New Standard Archive File for Crystallography" by S. R. Hall, F. H.      #
# Allen and I. D. Brown [Acta Cryst. (1991), A47, 655-685].                  #
#                                                                            #
# The current version of the core CIF dictionary is obtainable from          #
# ftp://ftp.iucr.org/pub/cif_core.dic. The current version number is 2.4.    #
#                                                                            #
# Software is freely available for graphical display of the structure(s) in  #
# this CIF.  For information consult the CIF home page http://www.iucr.org/  #
# cif/home.html                                                              #
#                                                                            #
# This file may be used for bona fide research purposes within the           #
# scientific community so long as proper attribution is given to the journal # 
# article from which it was obtained.                                        #
#                                                                            #
##############################################################################
                                             
data_global
_audit_creation_method     SHELXL97
_journal_date_recd_electronic     2008-05-30
_journal_date_accepted     2008-07-07
_journal_name_full     'Acta Crystallographica, Section E'
_journal_year     2008
_journal_volume     64
_journal_issue      8
_journal_page_first     o1488
_journal_page_last     o1488
_journal_paper_category     QO
_journal_coeditor_code     RK2094
_publ_contact_author_name     'Dr Zhu Tao'
_publ_contact_author_address
;
Institute of Applied Chemistry
Guizhou University
Guiyang, 550025,
People's Republic of China
;
_publ_contact_author_email     sci.yqzhang@gzu.edu.cn
_publ_contact_author_fax     '86 851 3620906'
_publ_contact_author_phone     '86 851 3620906'
_publ_section_title
;
4,6-Dimethylpyrimidin-2(1<i>H</i>)-one--urea--water (1/1/1)
;
loop_
    _publ_author_name
    _publ_author_address
    'Feng Wu'
;
Key Laboratory of Macrocyclic and Supramolecular Chemistry of Guizhou Province
Guizhou University
Guiyang 550025
People's Republic of China
;
    'Yun-Qian Zhang'
;
Key Laboratory of Macrocyclic and Supramolecular Chemistry of Guizhou Province
Guizhou University
Guiyang 550025
People's Republic of China
;
    'Qian-Jiang Zhu'
;
Key Laboratory of Macrocyclic and Supramolecular Chemistry of Guizhou Province
Guizhou University
Guiyang 550025
People's Republic of China
;
    'Sai-Feng Xue'
;
Key Laboratory of Macrocyclic and Supramolecular Chemistry of Guizhou Province
Guizhou University
Guiyang 550025
People's Republic of China
;
    'Zhu Tao'
;
Institute of Applied Chemistry, Guizhou University
Guiyang 550025
People's Republic of China
;
data_I
_audit_creation_method     SHELXL97
_chemical_name_systematic
;
4,6-Dimethylpyrimidin-2(1<i>H</i>)-one--urea--water (1/1/1)
;
_chemical_name_common     ?
_chemical_formula_moiety     'C6 H8 N2 O, C H4 N2 O, H2 O'
_chemical_formula_sum     'C7 H14 N4 O3'
_chemical_formula_iupac     'C6 H8 N2 O, C H4 N2 O, H2 O'
_chemical_formula_weight     202.22
_chemical_melting_point     ?
_symmetry_cell_setting     'Triclinic'
_symmetry_space_group_name_H-M     'P -1'
_symmetry_space_group_name_Hall     '-P 1'
loop_
    _symmetry_equiv_pos_as_xyz
    'x, y, z'
    '-x, -y, -z'
_cell_length_a     8.1246(5)
_cell_length_b     8.4062(5)
_cell_length_c     8.9268(9)
_cell_angle_alpha     105.007(3)
_cell_angle_beta     103.857(3)
_cell_angle_gamma     114.379(2)
_cell_volume     493.05(7)
_cell_formula_units_Z     2
_cell_measurement_reflns_used     1728
_cell_measurement_theta_min     2.57
_cell_measurement_theta_max     25.1
_cell_measurement_temperature     293(2)
_exptl_crystal_description     'Prism'
_exptl_crystal_colour     'Colourless'
_exptl_crystal_size_max     0.22
_exptl_crystal_size_mid     0.16
_exptl_crystal_size_min     0.11
_exptl_crystal_density_diffrn     1.362
_exptl_crystal_density_meas     ?
_exptl_crystal_density_method     'Not measured'
_exptl_crystal_F_000     216
_exptl_absorpt_coefficient_mu     0.108
_exptl_absorpt_correction_type     multi-scan
_exptl_absorpt_process_details     '(SADABS; Bruker, 2005)'
_exptl_absorpt_correction_T_min     0.977
_exptl_absorpt_correction_T_max     0.998
_exptl_special_details
;
;
_diffrn_ambient_temperature     293(2)
_diffrn_radiation_type     MoK\a
_diffrn_radiation_wavelength     0.71073
_diffrn_radiation_source     'Fine--focus sealed tube'
_diffrn_radiation_monochromator     'Graphite'
_diffrn_measurement_device_type     'Bruker APEXII CCD area-detector'
_diffrn_measurement_method     '\f and \w'
_diffrn_detector_area_resol_mean     ?
_diffrn_reflns_number     5424
_diffrn_reflns_av_R_equivalents     0.0192
_diffrn_reflns_av_sigmaI/netI     0.0225
_diffrn_reflns_theta_min     2.57
_diffrn_reflns_theta_max     25.10
_diffrn_reflns_theta_full     25.10
_diffrn_measured_fraction_theta_max     0.985
_diffrn_measured_fraction_theta_full     0.985
_diffrn_reflns_limit_h_min     -9
_diffrn_reflns_limit_h_max     9
_diffrn_reflns_limit_k_min     -8
_diffrn_reflns_limit_k_max     10
_diffrn_reflns_limit_l_min     -10
_diffrn_reflns_limit_l_max     10
_diffrn_standards_number     0
_diffrn_standards_interval_count     .
_diffrn_standards_interval_time     .
_diffrn_standards_decay_%     ?
_refine_special_details
;
 Refinement of <i>F</i>^2^ against ALL reflections. The weighted <
 i>R</i>--factor <i>wR</i> and goodness of fit <i>S</i> are based on
 <i>F</i>^2^, conventional <i>R</i>--factors <i>R</i> are based on <i>F</i>,
 with <i>F</i> set to zero for negative <i>F</i>^2^. The threshold
 expression of <i>F</i>^2^ > \s(<i>F</i>^2^) is used only for calculating
 <i>R</i>--factors(gt) <i>etc</i>. and is not relevant to the choice of
 reflections for refinement. <i>R</i>--factors based on <i>F</i>^2^ are
 statistically about twice as large as those based on <i>F</i>, and
 <i>R</i>-- factors based on ALL data will be even larger.
;
_reflns_number_total     1728
_reflns_number_gt     1439
_reflns_threshold_expression     I>2\s(I)
_refine_ls_structure_factor_coef     Fsqd
_refine_ls_matrix_type     'Full'
_refine_ls_R_factor_all     0.0619
_refine_ls_R_factor_gt     0.0533
_refine_ls_wR_factor_gt     0.1617
_refine_ls_wR_factor_ref     0.1701
_refine_ls_goodness_of_fit_ref     1.097
_refine_ls_restrained_S_all     1.096
_refine_ls_number_reflns     1728
_refine_ls_number_parameters     143
_refine_ls_number_restraints     1
_refine_ls_hydrogen_treatment     'Mixed'
_refine_ls_weighting_scheme     'Calc'
_refine_ls_weighting_details
         'calc w=1/[\s^2^(Fo^2^)+(0.0859P)^2^+0.3229P] where P=(Fo^2^+2Fc^2^)/3'
_atom_sites_solution_hydrogens     'Geom'
_atom_sites_solution_primary     'Direct'
_atom_sites_solution_secondary     'Difmap'
_refine_ls_shift/su_max     0.000
_refine_ls_shift/su_mean     0.000
_refine_diff_density_max     0.451
_refine_diff_density_min     -0.356
_refine_ls_extinction_method     'None'
_refine_ls_extinction_coef     ?
loop_
    _atom_type_symbol
    _atom_type_description
    _atom_type_scat_dispersion_real
    _atom_type_scat_dispersion_imag
    _atom_type_scat_source
    'C' 'C' 0.0033 0.0016
                         'International Tables Vol C Tables 4.2.6.8 and 6.1.1.4'
    'H' 'H' 0.0000 0.0000
                         'International Tables Vol C Tables 4.2.6.8 and 6.1.1.4'
    'N' 'N' 0.0061 0.0033
                         'International Tables Vol C Tables 4.2.6.8 and 6.1.1.4'
    'O' 'O' 0.0106 0.0060
                         'International Tables Vol C Tables 4.2.6.8 and 6.1.1.4'
_computing_data_collection     'APEX2 (Bruker, 2005)'
_computing_cell_refinement     'SAINT (Bruker, 2005)'
_computing_data_reduction     'SAINT (Bruker, 2005)'
_computing_structure_solution     'SHELXS97 (Sheldrick, 2008)'
_computing_structure_refinement     'SHELXL97 (Sheldrick, 2008)'
_computing_molecular_graphics     'ORTEP-3 (Farrugia, 1997)'
_computing_publication_material     'WinGX (Farrugia, 1999)'
loop_
    _atom_site_type_symbol
    _atom_site_label
    _atom_site_fract_x
    _atom_site_fract_y
    _atom_site_fract_z
    _atom_site_U_iso_or_equiv
    _atom_site_adp_type
    _atom_site_calc_flag
    _atom_site_refinement_flags
    _atom_site_occupancy
    _atom_site_disorder_assembly
    _atom_site_disorder_group
    C C1 0.4613(3) 0.3670(3) 0.6702(3) 0.0323(5) Uani d . 1 . .
    C C2 0.9295(4) 0.6340(4) 0.6375(4) 0.0479(7) Uani d . 1 . .
    H H2A 0.9052 0.5182 0.5560 0.072 Uiso calc R 1 . .
    H H2B 1.0477 0.6850 0.7341 0.072 Uiso calc R 1 . .
    H H2C 0.9443 0.7254 0.5883 0.072 Uiso calc R 1 . .
    C C3 0.7605(3) 0.5927(3) 0.6906(3) 0.0343(5) Uani d . 1 . .
    C C4 0.7602(3) 0.7390(3) 0.8094(3) 0.0342(5) Uani d . 1 . .
    H H4 0.8631 0.8644 0.8538 0.041 Uiso calc R 1 . .
    C C5 0.6073(3) 0.6940(3) 0.8582(3) 0.0304(5) Uani d . 1 . .
    C C6 0.5869(4) 0.8321(3) 0.9851(3) 0.0393(6) Uani d . 1 . .
    H H6A 0.4664 0.7658 0.9983 0.059 Uiso calc R 1 . .
    H H6B 0.5853 0.9287 0.9473 0.059 Uiso calc R 1 . .
    H H6C 0.6958 0.8907 1.0913 0.059 Uiso calc R 1 . .
    C C7 -0.0065(3) 0.2768(3) 0.8185(3) 0.0326(5) Uani d . 1 . .
    N N1 0.6150(3) 0.4123(3) 0.6221(2) 0.0345(5) Uani d . 1 . .
    N N2 0.4613(3) 0.5103(3) 0.7881(2) 0.0305(5) Uani d . 1 . .
    H H2 0.361(5) 0.477(4) 0.825(4) 0.037 Uiso d . 1 . .
    N N3 -0.0268(4) 0.1313(3) 0.6941(3) 0.0456(6) Uani d . 1 . .
    H H3A 0.067(5) 0.150(4) 0.657(4) 0.055 Uiso d . 1 . .
    H H3B -0.135(5) 0.035(5) 0.631(4) 0.055 Uiso d . 1 . .
    N N4 -0.1593(3) 0.2454(3) 0.8633(3) 0.0411(5) Uani d . 1 . .
    H H4A -0.151(4) 0.352(5) 0.938(4) 0.049 Uiso d . 1 . .
    H H4B -0.269(5) 0.148(5) 0.801(4) 0.049 Uiso d . 1 . .
    O O1 0.3211(2) 0.2007(2) 0.6121(2) 0.0431(5) Uani d . 1 . .
    O O2 0.1517(2) 0.4327(2) 0.8930(2) 0.0383(5) Uani d . 1 . .
    O O1W 0.5570(3) 0.0847(2) 0.3512(2) 0.0459(5) Uani d . 1 . .
    H H1WA 0.5959(10) 0.175(2) 0.445(2) 0.055 Uiso d . 1 . .
    H H1WB 0.6047(12) 0.0249(14) 0.3918(11) 0.055 Uiso d . 1 . .
loop_
    _atom_site_aniso_label
    _atom_site_aniso_U_11
    _atom_site_aniso_U_22
    _atom_site_aniso_U_33
    _atom_site_aniso_U_12
    _atom_site_aniso_U_13
    _atom_site_aniso_U_23
    C1 0.0355(12) 0.0298(12) 0.0289(11) 0.0177(10) 0.0113(9) 0.0074(9)
    C2 0.0432(14) 0.0535(16) 0.0554(16) 0.0269(13) 0.0298(13) 0.0205(13)
    C3 0.0341(12) 0.0401(13) 0.0342(12) 0.0221(11) 0.0143(10) 0.0162(10)
    C4 0.0327(12) 0.0300(12) 0.0364(12) 0.0140(10) 0.0135(10) 0.0117(10)
    C5 0.0341(11) 0.0292(11) 0.0289(11) 0.0173(10) 0.0116(9) 0.0117(9)
    C6 0.0460(14) 0.0297(12) 0.0414(13) 0.0186(11) 0.0216(11) 0.0103(10)
    C7 0.0318(11) 0.0287(12) 0.0343(12) 0.0133(10) 0.0123(10) 0.0128(9)
    N1 0.0366(10) 0.0378(11) 0.0332(10) 0.0227(9) 0.0160(8) 0.0113(9)
    N2 0.0304(10) 0.0294(10) 0.0310(10) 0.0156(9) 0.0135(8) 0.0093(8)
    N3 0.0370(12) 0.0340(12) 0.0463(13) 0.0084(10) 0.0188(10) 0.0023(10)
    N4 0.0302(10) 0.0337(11) 0.0488(13) 0.0114(9) 0.0167(10) 0.0085(10)
    O1 0.0404(10) 0.0296(9) 0.0449(10) 0.0129(8) 0.0169(8) 0.0025(7)
    O2 0.0328(9) 0.0305(9) 0.0433(10) 0.0113(7) 0.0184(7) 0.0078(7)
    O1W 0.0477(10) 0.0437(10) 0.0396(10) 0.0248(9) 0.0124(8) 0.0091(8)
_geom_special_details
;
 All s.u.'s (except the s.u. in the dihedral angle between two l.s. planes)
 are estimated using the full covariance matrix. The cell s.u.'s are taken
 into account individually in the estimation of s.u.'s in distances, angles
 and torsion angles; correlations between s.u.'s in cell parameters are only
 used when they are defined by crystal symmetry. An approximate (isotropic)
 treatment of cell s.u.'s is used for estimating s.u.'s involving l.s. planes.
;
loop_
    _geom_bond_atom_site_label_1
    _geom_bond_atom_site_label_2
    _geom_bond_site_symmetry_2
    _geom_bond_distance
    _geom_bond_publ_flag
    C1 O1 . 1.244(3) ?
    C1 N1 . 1.356(3) ?
    C1 N2 . 1.379(3) ?
    C2 C3 . 1.495(3) ?
    C2 H2A . 0.9600 ?
    C2 H2B . 0.9600 ?
    C2 H2C . 0.9600 ?
    C3 N1 . 1.329(3) ?
    C3 C4 . 1.401(3) ?
    C4 C5 . 1.354(3) ?
    C4 H4 . 0.9300 ?
    C5 N2 . 1.347(3) ?
    C5 C6 . 1.492(3) ?
    C6 H6A . 0.9600 ?
    C6 H6B . 0.9600 ?
    C6 H6C . 0.9600 ?
    C7 O2 . 1.249(3) ?
    C7 N4 . 1.339(3) ?
    C7 N3 . 1.341(3) ?
    N2 H2 . 0.92(3) ?
    N3 H3A . 0.87(3) ?
    N3 H3B . 0.83(3) ?
    N4 H4A . 0.93(3) ?
    N4 H4B . 0.83(3) ?
    O1W H1WA . 0.850(11) ?
    O1W H1WB . 0.850(11) ?
loop_
    _geom_angle_atom_site_label_1
    _geom_angle_atom_site_label_2
    _geom_angle_atom_site_label_3
    _geom_angle_site_symmetry_1
    _geom_angle_site_symmetry_3
    _geom_angle
    _geom_angle_publ_flag
    O1 C1 N1 . . 122.19(19) ?
    O1 C1 N2 . . 119.09(19) ?
    N1 C1 N2 . . 118.7(2) ?
    C3 C2 H2A . . 109.5 ?
    C3 C2 H2B . . 109.5 ?
    H2A C2 H2B . . 109.5 ?
    C3 C2 H2C . . 109.5 ?
    H2A C2 H2C . . 109.5 ?
    H2B C2 H2C . . 109.5 ?
    N1 C3 C4 . . 122.5(2) ?
    N1 C3 C2 . . 116.8(2) ?
    C4 C3 C2 . . 120.7(2) ?
    C5 C4 C3 . . 118.7(2) ?
    C5 C4 H4 . . 120.6 ?
    C3 C4 H4 . . 120.6 ?
    N2 C5 C4 . . 118.0(2) ?
    N2 C5 C6 . . 116.75(19) ?
    C4 C5 C6 . . 125.2(2) ?
    C5 C6 H6A . . 109.5 ?
    C5 C6 H6B . . 109.5 ?
    H6A C6 H6B . . 109.5 ?
    C5 C6 H6C . . 109.5 ?
    H6A C6 H6C . . 109.5 ?
    H6B C6 H6C . . 109.5 ?
    O2 C7 N4 . . 121.7(2) ?
    O2 C7 N3 . . 120.9(2) ?
    N4 C7 N3 . . 117.3(2) ?
    C3 N1 C1 . . 118.88(19) ?
    C5 N2 C1 . . 123.10(19) ?
    C5 N2 H2 . . 118.8(19) ?
    C1 N2 H2 . . 117.9(19) ?
    C7 N3 H3A . . 119(2) ?
    C7 N3 H3B . . 122(2) ?
    H3A N3 H3B . . 116(3) ?
    C7 N4 H4A . . 116.4(19) ?
    C7 N4 H4B . . 119(2) ?
    H4A N4 H4B . . 120(3) ?
    H1WA O1W H1WB . . 96.3(12) ?
loop_
    _geom_torsion_atom_site_label_1
    _geom_torsion_atom_site_label_2
    _geom_torsion_atom_site_label_3
    _geom_torsion_atom_site_label_4
    _geom_torsion_site_symmetry_1
    _geom_torsion_site_symmetry_2
    _geom_torsion_site_symmetry_3
    _geom_torsion_site_symmetry_4
    _geom_torsion
    _geom_torsion_publ_flag
    N1 C3 C4 C5 . . . . 1.1(4) ?
    C2 C3 C4 C5 . . . . -177.7(2) ?
    C3 C4 C5 N2 . . . . -0.8(3) ?
    C3 C4 C5 C6 . . . . 178.9(2) ?
    C4 C3 N1 C1 . . . . -0.8(3) ?
    C2 C3 N1 C1 . . . . 178.0(2) ?
    O1 C1 N1 C3 . . . . -179.4(2) ?
    N2 C1 N1 C3 . . . . 0.3(3) ?
    C4 C5 N2 C1 . . . . 0.3(3) ?
    C6 C5 N2 C1 . . . . -179.4(2) ?
    O1 C1 N2 C5 . . . . 179.7(2) ?
    N1 C1 N2 C5 . . . . -0.1(3) ?
loop_
    _geom_hbond_atom_site_label_D
    _geom_hbond_atom_site_label_H
    _geom_hbond_atom_site_label_A
    _geom_hbond_site_symmetry_A
    _geom_hbond_distance_DH
    _geom_hbond_distance_HA
    _geom_hbond_distance_DA
    _geom_hbond_angle_DHA
    N2 H2 O2 . 0.92(3) 1.87(3) 2.779(2) 172(3)
    N3 H3A O1 . 0.87(3) 2.09(3) 2.953(3) 169(3)
    N3 H3B O1 2_556 0.83(3) 2.16(3) 2.896(3) 149(3)
    N4 H4A O2 2_567 0.93(3) 2.04(3) 2.968(3) 174(3)
    N4 H4B O1W 2_556 0.83(3) 2.12(4) 2.948(3) 175(3)
    O1W H1WA N1 . 0.850(11) 2.121(15) 2.930(2) 159.1(13)
    O1W H1WB O1 2_656 0.850(11) 2.209(11) 3.009(3) 156.9(3)
