# Supplementary material for: 4,6-Dimethyl­pyrimidin-2(1H)-one–urea–water (1/1/1)
Source: Acta Crystallogr Sect E Struct Rep Online. 2008 Jul 16;64(Pt 8):o1488. doi: 10.1107/S1600536808020928 (PMC2961918; doi:10.1107/S1600536808020928)
Supplement: Supplementary file 2 [file e-64-o1488-Isup2.hkl]

#
# h,k,l, Fc-squared, Fo-squared, sigma(Fo-squared) and status flag
#
data_I
_shelx_title ' P in P-1'
_shelx_refln_list_code          4
_shelx_F_calc_maximum      121.22
_exptl_crystal_F_000       216.00
_reflns_d_resolution_high  0.8378
 
loop_
 _symmetry_equiv_pos_as_xyz
 'x, y, z'
 '-x, -y, -z'
 
_cell_length_a     8.1246
_cell_length_b     8.4062
_cell_length_c     8.9268
_cell_angle_alpha 105.007
_cell_angle_beta  103.857
_cell_angle_gamma 114.379
 
_shelx_F_squared_multiplier     1.000
 
loop_
 _refln_index_h
 _refln_index_k
 _refln_index_l
 _refln_F_squared_calc
 _refln_F_squared_meas
 _refln_F_squared_sigma
 _refln_observed_status
   1   0   0      348.46      348.31      4.61 o
   2   0   0      657.08      599.63      7.86 o
   3   0   0        9.31       10.06      0.33 o
   4   0   0        2.90        2.33      0.33 o
   5   0   0      102.25      103.70      1.92 o
   6   0   0        0.33        0.30      0.26 o
   7   0   0       30.64       28.50      1.11 o
   8   0   0        1.77        1.05      0.43 o
  -8   1   0       43.14       45.32      1.44 o
  -7   1   0        3.61        4.15      0.50 o
  -6   1   0        0.55        0.00      0.18 o
  -5   1   0       17.41       12.80      0.61 o
  -4   1   0       96.35       86.76      1.25 o
  -3   1   0      121.66      126.39      2.00 o
  -2   1   0      171.80      179.04      2.86 o
  -1   1   0      971.63      969.85     14.81 o
   0   1   0      918.58      921.28     11.78 o
   1   1   0      602.51      653.48     10.49 o
   2   1   0      271.05      301.02      7.33 o
   3   1   0      263.10      287.24      3.28 o
   4   1   0        0.54        0.10      0.14 o
   5   1   0        6.09        7.05      0.55 o
   6   1   0        1.20        0.49      0.26 o
   7   1   0       23.03       25.08      1.13 o
  -8   2   0        0.49        0.88      0.45 o
  -7   2   0       19.43       21.83      0.91 o
  -6   2   0        0.59        0.09      0.18 o
  -5   2   0      366.47      438.62      5.43 o
  -4   2   0       32.66       46.43      0.82 o
  -3   2   0      839.92      904.34     11.73 o
  -2   2   0      109.95      117.75      7.68 o
  -1   2   0     1096.92     1033.64     13.15 o
   0   2   0      294.88      274.11      3.74 o
   1   2   0       13.10        4.57      0.29 o
   2   2   0      491.24      530.93      6.23 o
   3   2   0       44.95       50.64      1.47 o
   4   2   0       33.40       36.33      1.03 o
   5   2   0       16.31       17.04      1.21 o
   6   2   0        6.57        7.17      0.91 o
  -9   3   0        0.08        0.00      0.30 o
  -8   3   0       20.73       20.73      0.97 o
  -7   3   0        0.64        0.18      0.31 o
  -6   3   0      105.70      108.31      2.46 o
  -5   3   0       25.80       33.61      0.74 o
  -4   3   0       12.48       10.01      0.37 o
  -3   3   0      105.90      103.56      3.02 o
  -2   3   0     1618.28     1702.27     21.59 o
  -1   3   0       80.98       76.48      1.32 o
   0   3   0      158.82      201.59      2.98 o
   1   3   0       23.88       26.73      0.67 o
   2   3   0      482.19      641.41      7.54 o
   3   3   0        5.34        4.97      0.40 o
   4   3   0        8.50        5.73      0.76 o
   5   3   0       28.54       27.93      1.63 o
   6   3   0        0.00        0.00      0.45 o
  -9   4   0        1.74        1.55      0.41 o
  -8   4   0        2.80        2.37      0.41 o
  -7   4   0       12.08        8.49      0.59 o
  -6   4   0      300.09      307.99      4.13 o
  -5   4   0        0.03        0.75      0.17 o
  -4   4   0       12.15       17.78      0.53 o
  -3   4   0       11.39        7.72      0.35 o
  -2   4   0      309.40      344.28      4.84 o
  -1   4   0      112.83      138.88      1.93 o
   0   4   0       17.65       14.89      0.48 o
   1   4   0       95.01       94.88      1.93 o
   2   4   0       14.76       15.34      0.77 o
   3   4   0       16.93       10.99      1.27 o
   4   4   0        0.05        0.10      0.37 o
   5   4   0        2.08        1.79      0.59 o
  -9   5   0        0.00        0.32      0.34 o
  -8   5   0        1.05        0.58      0.33 o
  -7   5   0       45.80       41.19      1.15 o
  -6   5   0       18.62       14.48      0.57 o
  -5   5   0       58.69       58.66      1.20 o
  -4   5   0        5.12        4.48      0.30 o
  -3   5   0      206.13      215.48      2.87 o
  -2   5   0       70.38       66.95      1.55 o
  -1   5   0        0.40        0.00      0.16 o
   0   5   0        3.40       10.10      0.75 o
   1   5   0        0.07        0.25      0.22 o
   2   5   0      193.67      173.41      3.28 o
   3   5   0       42.97       45.71      2.66 o
   4   5   0       42.93       37.72      1.90 o
  -9   6   0        0.96        0.63      0.36 o
  -8   6   0       86.55       96.45      2.02 o
  -7   6   0       33.52       36.62      1.08 o
  -6   6   0       13.86       17.34      0.94 o
  -5   6   0       11.25        9.43      0.60 o
  -4   6   0       56.05       58.96      1.52 o
  -3   6   0       60.39       54.85      1.36 o
  -2   6   0       31.11       32.30      1.04 o
  -1   6   0       23.40       27.56      1.00 o
   0   6   0       45.55       44.92      1.38 o
   1   6   0       31.63       32.81      1.22 o
   2   6   0       44.88       41.93      1.88 o
   3   6   0        2.16        3.37      1.27 o
  -9   7   0       35.33       34.33      2.04 o
  -8   7   0      261.25      276.50      6.19 o
  -7   7   0       10.18       11.63      1.07 o
  -6   7   0        3.07        4.08      0.95 o
  -5   7   0       15.99       14.51      0.96 o
  -4   7   0       18.67       12.00      0.90 o
  -3   7   0      183.96      181.25      4.00 o
  -2   7   0       57.93       62.41      1.65 o
  -1   7   0      134.51      141.94      2.88 o
   0   7   0        5.60        4.80      0.77 o
   1   7   0       15.09       17.49      1.28 o
   2   7   0        0.84        1.05      0.62 o
  -7   8   0       12.92       14.39      1.66 o
  -6   8   0        5.19        6.28      1.22 o
  -5   8   0        7.18        5.89      1.20 o
  -4   8   0        2.20        3.56      1.01 o
  -3   8   0       14.37       14.24      1.66 o
  -2   8   0       17.58       15.11      1.73 o
  -1   8   0       25.80       29.78      2.24 o
   0   8   0        1.94        2.16      1.08 o
  -7   9   0        1.88        1.77      0.91 o
  -6   9   0       10.58       13.01      1.73 o
  -5   9   0        4.04        6.05      1.31 o
  -4   9   0       24.95       29.33      2.39 o
  -3   9   0        0.38        0.54      0.66 o
  -2   9   0       18.60       17.03      1.98 o
   1  -9   1        5.11        4.12      1.12 o
   2  -9   1        8.11        7.79      1.45 o
   3  -9   1       68.84       76.91      3.93 o
   4  -9   1        8.69        8.84      1.49 o
   5  -9   1       22.33       23.22      2.17 o
   6  -9   1       14.70       14.07      1.78 o
  -1  -8   1        0.70        0.10      0.50 o
   0  -8   1        5.38        7.75      1.36 o
   1  -8   1        3.19        4.03      1.00 o
   2  -8   1      339.60      330.34      9.95 o
   3  -8   1       36.52       35.24      2.39 o
   4  -8   1        2.54        3.39      1.00 o
   5  -8   1       14.00       12.72      1.49 o
   6  -8   1        0.11        0.00      0.54 o
   8  -8   1        0.36        1.08      0.63 o
  -2  -7   1        2.31        2.17      0.95 o
  -1  -7   1        3.09        2.88      0.60 o
   0  -7   1       65.11       62.06      1.70 o
   1  -7   1       23.82       28.50      1.99 o
   2  -7   1      349.51      377.76     10.68 o
   3  -7   1        2.40        4.32      0.93 o
   4  -7   1       26.98       22.31      1.70 o
   5  -7   1       43.64       46.79      1.77 o
   6  -7   1       44.68       42.40      1.41 o
   7  -7   1        3.27        2.33      0.66 o
   8  -7   1        8.96        7.87      1.08 o
  -3  -6   1       57.34       56.18      3.18 o
  -2  -6   1       33.07       39.69      1.38 o
  -1  -6   1       10.67        8.10      0.75 o
   0  -6   1        0.20        0.11      0.21 o
   1  -6   1        1.76        2.59      0.40 o
   2  -6   1       55.29       54.99      1.32 o
   3  -6   1        0.16        0.05      0.15 o
   4  -6   1        0.81        1.25      0.35 o
   5  -6   1      142.16      138.93      2.27 o
   6  -6   1       13.48       16.59      0.83 o
   7  -6   1        8.43        8.74      2.76 o
   8  -6   1        1.20        0.58      0.81 o
   9  -6   1       11.52       11.89      1.41 o
  -4  -5   1        4.07        3.44      0.78 o
  -3  -5   1        7.95        6.12      1.18 o
  -2  -5   1        0.52        1.32      0.33 o
  -1  -5   1       24.83       33.82      1.31 o
   0  -5   1       38.44       41.69      1.12 o
   1  -5   1        2.58        2.57      0.26 o
   2  -5   1      149.06      133.39      2.29 o
   3  -5   1      165.08      144.50      2.13 o
   4  -5   1      501.23      537.85      5.69 o
   5  -5   1       79.60       64.87      1.13 o
   6  -5   1       19.29       21.20      0.75 o
   7  -5   1        8.78       12.82      0.69 o
   8  -5   1        1.45        1.58      0.37 o
   9  -5   1       14.81       15.22      0.92 o
  -5  -4   1        2.14        1.04      0.48 o
  -4  -4   1      123.98      124.67      3.34 o
  -3  -4   1        0.54        0.10      0.27 o
  -2  -4   1      122.55      111.93      3.14 o
  -1  -4   1       20.24       29.72      0.89 o
   0  -4   1      997.64     1082.75     12.03 o
   1  -4   1       48.48       47.20      1.03 o
   2  -4   1       29.57       47.18      1.03 o
   3  -4   1        5.78        7.85      0.36 o
   4  -4   1       31.34       27.89      0.62 o
   5  -4   1      155.56      138.26      1.88 o
   6  -4   1        0.91        0.33      0.21 o
   7  -4   1        5.44        4.78      0.48 o
   8  -4   1       20.99       23.60      1.01 o
   9  -4   1       12.77       11.94      0.85 o
  -6  -3   1       15.44       16.11      1.31 o
  -5  -3   1       10.96       13.57      1.31 o
  -4  -3   1       36.84       31.82      1.00 o
  -3  -3   1        9.10       19.60      0.63 o
  -2  -3   1       61.77       83.93      1.68 o
  -1  -3   1        1.95       16.95      0.95 o
   0  -3   1        0.67        0.55      0.15 o
   1  -3   1       80.93       69.26      1.22 o
   2  -3   1        4.39        2.45      0.25 o
   3  -3   1      290.50      261.09      3.28 o
   4  -3   1        3.00       12.74      0.40 o
   5  -3   1      126.84      146.76      2.25 o
   6  -3   1       11.94       15.68      0.82 o
   7  -3   1       37.89       39.78      1.17 o
   8  -3   1       11.27       10.74      0.76 o
  -7  -2   1        0.06        0.06      0.43 o
  -6  -2   1       45.38       48.99      1.41 o
  -5  -2   1      306.75      316.37      4.47 o
  -4  -2   1       54.15       61.19      1.38 o
  -3  -2   1      526.56      532.78      7.31 o
  -2  -2   1        6.24       20.76      2.30 o
  -1  -2   1     1003.43      905.93     14.63 o
   0  -2   1      365.94      343.53      4.60 o
   1  -2   1       68.32       81.62      1.28 o
   2  -2   1      120.93      161.20      2.35 o
   3  -2   1       21.71       17.66      0.56 o
   4  -2   1      755.47      689.89      7.07 o
   5  -2   1      118.70       91.14      1.68 o
   6  -2   1        4.49        6.03      0.50 o
   7  -2   1       40.12       37.16      1.18 o
   8  -2   1       10.41       11.13      0.80 o
  -7  -1   1        6.58        5.17      0.60 o
  -6  -1   1      575.16      564.88      7.25 o
  -5  -1   1        4.79        5.71      0.66 o
  -4  -1   1       45.12       49.45      1.09 o
  -3  -1   1       31.93       32.79      0.69 o
  -2  -1   1      274.07      298.62      4.23 o
  -1  -1   1      804.35      743.46     23.82 o
   0  -1   1      445.19      457.35      5.98 o
   1  -1   1      143.75      145.69      2.05 o
   2  -1   1     1573.18     1606.72     20.38 o
   3  -1   1       46.93       66.42      1.18 o
   4  -1   1       16.92       14.84      0.67 o
   5  -1   1       15.96       17.63      0.73 o
   6  -1   1       80.25       71.77      1.63 o
   7  -1   1      339.05      330.04      4.84 o
   8  -1   1       11.38       11.60      0.87 o
  -8   0   1       52.84       49.16      2.53 o
  -7   0   1       13.52       15.76      0.89 o
  -6   0   1      368.60      356.89      5.15 o
  -5   0   1       63.59       54.80      1.27 o
  -4   0   1       11.31       11.14      0.40 o
  -3   0   1      853.26      910.42      9.12 o
  -2   0   1      164.94      158.02      2.37 o
  -1   0   1      841.35      846.91     10.83 o
   0   0   1        0.16        0.00      0.39 o
   1   0   1       96.86       68.44      1.09 o
   2   0   1      639.97      657.61     10.58 o
   3   0   1       59.02       53.66      1.09 o
   4   0   1      150.39      161.45      2.50 o
   5   0   1       22.05       22.29      0.84 o
   6   0   1      114.41      114.54      2.27 o
   7   0   1      129.27      131.70      2.63 o
  -8   1   1        9.79        9.54      1.13 o
  -7   1   1        8.89        7.47      0.61 o
  -6   1   1       49.45       53.38      1.52 o
  -5   1   1        7.91        8.20      0.37 o
  -4   1   1      329.54      369.91      4.05 o
  -3   1   1      953.77     1031.23     13.34 o
  -2   1   1       50.31       58.61      1.05 o
  -1   1   1        5.17        4.27      0.44 o
   0   1   1       65.93       65.85      1.06 o
   1   1   1      263.16      265.68      4.49 o
   2   1   1       50.37       52.30      1.12 o
   3   1   1        0.70        0.00      0.18 o
   4   1   1       78.19       77.76      1.59 o
   5   1   1        0.24        0.28      0.32 o
   6   1   1       51.65       51.38      1.46 o
   7   1   1        0.33        0.16      0.50 o
  -9   2   1        9.15        8.58      0.97 o
  -8   2   1       33.63       32.21      1.18 o
  -7   2   1       50.16       48.18      1.30 o
  -6   2   1       13.85       11.48      0.62 o
  -5   2   1        3.72        6.58      0.36 o
  -4   2   1      612.08      684.35      7.82 o
  -3   2   1      547.46      571.04      9.26 o
  -2   2   1      517.50      540.21      7.14 o
  -1   2   1      131.76      111.66      1.71 o
   0   2   1       43.08       48.01      0.87 o
   1   2   1     1124.44     1246.45     13.70 o
   2   2   1       17.69       29.61      0.84 o
   3   2   1      136.58      154.91      2.42 o
   4   2   1        4.49        3.41      0.59 o
   5   2   1      102.23       99.27      5.73 o
   6   2   1        0.05        0.00      0.43 o
  -9   3   1        4.48        2.43      0.47 o
  -8   3   1       58.20       51.06      1.43 o
  -7   3   1        1.11        1.27      0.29 o
  -6   3   1        2.86        1.96      0.31 o
  -5   3   1       77.85       89.39      1.44 o
  -4   3   1      136.30      123.18      1.84 o
  -3   3   1     1036.43     1077.85     11.90 o
  -2   3   1      330.88      372.65      5.11 o
  -1   3   1      902.93      941.34     15.19 o
   0   3   1       33.04       40.51      1.10 o
   1   3   1      247.43      267.20      3.43 o
   2   3   1        0.83        2.17      0.59 o
   3   3   1        0.05        0.24      0.35 o
   4   3   1        0.85        1.05      0.95 o
   5   3   1       31.53       32.45      1.79 o
  -9   4   1        4.12        5.06      0.59 o
  -8   4   1        0.05        0.16      0.26 o
  -7   4   1        0.00        0.10      0.23 o
  -6   4   1       61.06       64.35      1.22 o
  -5   4   1        5.57        3.48      0.33 o
  -4   4   1      191.74      204.38      2.48 o
  -3   4   1      287.14      284.48      3.57 o
  -2   4   1       13.34       19.16      0.51 o
  -1   4   1       90.32      115.65      2.13 o
   0   4   1        2.42        0.30      0.18 o
   1   4   1       20.22       26.09      1.03 o
   2   4   1       48.33       47.83      1.65 o
   3   4   1        7.15        7.11      0.91 o
   4   4   1       63.25       54.36      2.26 o
  -9   5   1        3.36        4.14      0.62 o
  -8   5   1       63.71       70.16      1.68 o
  -7   5   1       18.19       21.90      0.90 o
  -6   5   1        1.16        0.49      0.20 o
  -5   5   1      108.79      111.95      1.67 o
  -4   5   1      428.38      446.83      4.86 o
  -3   5   1       49.19       47.94      1.23 o
  -2   5   1        0.21        0.04      0.17 o
  -1   5   1      165.37      139.46      2.59 o
   0   5   1       44.93       43.25      1.41 o
   1   5   1       54.83       43.00      1.36 o
   2   5   1        0.45        0.35      0.47 o
   3   5   1       19.70       16.74      1.40 o
  -9   6   1       11.87       12.70      0.84 o
  -8   6   1        2.93        4.18      0.51 o
  -7   6   1        7.48        6.82      0.56 o
  -6   6   1       88.29       89.56      1.54 o
  -5   6   1        0.22        0.42      0.23 o
  -4   6   1       22.66       21.73      0.86 o
  -3   6   1        3.91        2.55      0.48 o
  -2   6   1       10.10        9.68      0.68 o
  -1   6   1     1000.74     1022.95     13.74 o
   0   6   1        2.72        3.50      0.48 o
   1   6   1       48.00       55.71      1.71 o
   2   6   1        0.38        1.33      0.60 o
  -9   7   1       47.81       54.37      1.86 o
  -8   7   1        9.09        8.77      0.97 o
  -7   7   1        2.14        1.69      0.41 o
  -6   7   1       13.02       13.17      0.79 o
  -5   7   1        9.89        8.98      0.66 o
  -4   7   1       26.67       22.50      0.96 o
  -3   7   1       27.29       29.51      1.12 o
  -2   7   1      149.33      150.11      4.43 o
  -1   7   1       23.04       24.24      1.13 o
   0   7   1       14.75       16.52      1.03 o
   1   7   1       17.52       15.76      1.35 o
  -7   8   1        4.08        3.57      1.07 o
  -6   8   1       43.32       39.77      2.64 o
  -5   8   1       15.05       14.80      2.46 o
  -4   8   1       20.00       21.98      1.26 o
  -3   8   1        5.55        5.53      0.64 o
  -2   8   1       39.55       37.05      1.43 o
  -1   8   1       36.39       40.62      1.56 o
  -7   9   1       19.34       21.17      2.20 o
  -6   9   1        0.83        0.00      0.55 o
  -5   9   1        5.97        6.43      1.41 o
  -4   9   1       10.88       14.32      1.91 o
  -3   9   1       39.38       46.17      3.07 o
   4 -10   2        1.76        0.30      0.79 o
   1  -9   2        0.82        0.95      0.66 o
   2  -9   2       12.97       11.58      1.67 o
   3  -9   2       33.97       32.78      2.49 o
   4  -9   2      101.75      107.57      4.76 o
   5  -9   2        5.05        3.43      1.02 o
   6  -9   2        2.82        3.09      1.05 o
  -1  -8   2        1.05        0.50      0.57 o
   0  -8   2       29.95       30.77      2.23 o
   1  -8   2       16.56       19.30      1.88 o
   2  -8   2       54.56       52.18      2.93 o
   3  -8   2       44.31       43.10      2.63 o
   4  -8   2        3.29        3.24      0.95 o
   5  -8   2       10.73        9.46      1.37 o
   6  -8   2        1.59        1.78      0.76 o
   7  -8   2        1.54        2.03      0.75 o
   8  -8   2        1.24        1.03      1.16 o
  -2  -7   2       10.83        9.81      1.47 o
  -1  -7   2      166.18      156.70      5.71 o
   0  -7   2       25.67       25.74      1.88 o
   1  -7   2        3.77        3.49      0.86 o
   2  -7   2        0.47        0.28      0.43 o
   3  -7   2       38.88       46.82      2.56 o
   4  -7   2      119.26      114.36      2.47 o
   5  -7   2        1.52        3.34      0.56 o
   6  -7   2       16.25       14.56      1.19 o
   7  -7   2       16.36       16.59      1.64 o
   8  -7   2       33.36       31.08      1.94 o
  -4  -6   2        1.56        0.83      0.55 o
  -3  -6   2       13.35        8.87      1.41 o
  -1  -6   2        1.17        0.00      0.27 o
   0  -6   2       30.77       27.66      1.80 o
   1  -6   2       36.05       33.38      1.22 o
   2  -6   2       19.30       17.39      0.84 o
   3  -6   2        1.08        0.56      0.25 o
   4  -6   2        0.01        1.40      0.34 o
   5  -6   2       14.25       16.05      0.93 o
   6  -6   2        0.58        0.15      0.38 o
   7  -6   2       36.83       37.78      1.86 o
   8  -6   2        0.24        0.52      0.56 o
  -5  -5   2        0.62        0.52      0.75 o
  -4  -5   2       40.76       38.81      1.72 o
  -3  -5   2        0.34        0.06      0.26 o
  -2  -5   2        1.08        0.21      0.26 o
  -1  -5   2       64.42       92.10      1.89 o
   0  -5   2        3.48        3.44      0.37 o
   1  -5   2       14.96        9.62      0.64 o
   2  -5   2       37.42       27.59      0.70 o
   3  -5   2      431.83      450.38      5.51 o
   4  -5   2       79.57       91.09      1.81 o
   5  -5   2        1.71        2.56      0.48 o
   6  -5   2       14.67       22.49      0.97 o
   7  -5   2       62.62       60.97      2.37 o
   8  -5   2        1.37        0.83      0.63 o
  -6  -4   2       10.27       14.18      2.44 o
  -5  -4   2        4.44        3.29      0.62 o
  -4  -4   2        0.27        0.82      0.59 o
  -3  -4   2       31.72       22.91      0.71 o
  -2  -4   2        0.58        0.44      0.18 o
  -1  -4   2      733.69      790.87      8.12 o
   0  -4   2       72.59       70.89      1.85 o
   1  -4   2        4.21        2.62      0.25 o
   2  -4   2      236.04      304.19      3.79 o
   3  -4   2      115.13      134.98      2.25 o
   4  -4   2       66.13       62.69      1.02 o
   5  -4   2       40.92       44.02      1.63 o
   6  -4   2       76.42       83.55      1.66 o
   7  -4   2        2.90        5.22      0.51 o
   8  -4   2        6.35        6.62      0.64 o
  -6  -3   2       28.64       28.51      1.72 o
  -5  -3   2        9.90        8.46      0.64 o
  -4  -3   2       10.36       13.08      0.59 o
  -2  -3   2      148.58      107.42      8.11 o
  -1  -3   2       41.50       38.50      1.57 o
   0  -3   2      250.98      241.09      3.50 o
   1  -3   2      248.08      271.37      3.78 o
   2  -3   2      400.72      445.93      6.00 o
   3  -3   2        0.13        0.01      0.11 o
   4  -3   2      124.58      160.48      2.03 o
   5  -3   2        0.45        0.22      0.17 o
   6  -3   2       64.23       68.31      1.51 o
   7  -3   2        0.01        0.00      0.26 o
   8  -3   2        1.14        1.11      0.39 o
  -7  -2   2        0.10        0.09      0.31 o
  -6  -2   2       15.13       15.11      0.84 o
  -5  -2   2        0.93        1.41      0.28 o
  -4  -2   2       76.09       74.21      1.33 o
  -3  -2   2        6.95        7.23      0.37 o
  -2  -2   2       77.93      104.19      1.68 o
  -1  -2   2      207.24      186.12      2.81 o
   0  -2   2       32.07       37.21      0.91 o
   1  -2   2    14693.68    13654.21    173.93 o
   2  -2   2      652.37      735.64      9.59 o
   3  -2   2      264.11      258.90      3.30 o
   4  -2   2        6.66        2.21      0.28 o
   5  -2   2        2.12        3.34      0.38 o
   6  -2   2       43.34       52.56      1.74 o
   7  -2   2        0.02        0.27      0.30 o
   8  -2   2       16.58       14.91      0.95 o
  -8  -1   2        5.33        5.88      0.68 o
  -7  -1   2       50.43       50.70      1.52 o
  -6  -1   2       64.77       63.41      1.56 o
  -5  -1   2        0.39        1.24      0.35 o
  -4  -1   2       33.03       20.99      0.60 o
  -3  -1   2      241.57      223.31      2.68 o
  -2  -1   2       14.05       13.88      0.50 o
  -1  -1   2      495.24      468.27      6.21 o
   0  -1   2      387.78      398.23      5.85 o
   1  -1   2     6461.33     6135.32     77.60 o
   2  -1   2        0.12        3.40      0.48 o
   3  -1   2       79.28      111.08      1.77 o
   4  -1   2      106.37      107.55      1.88 o
   5  -1   2        4.35        5.61      0.50 o
   6  -1   2        8.43        8.48      0.66 o
   7  -1   2        0.47        0.68      0.36 o
  -8   0   2       10.18       10.50      0.81 o
  -7   0   2       13.69       13.88      0.79 o
  -6   0   2       42.29       42.07      1.17 o
  -5   0   2        2.35        4.12      0.31 o
  -4   0   2      904.68      885.19     10.20 o
  -3   0   2        2.39        9.19      0.47 o
  -2   0   2     1554.50     1545.11     19.73 o
  -1   0   2        6.90        6.39      0.28 o
   0   0   2     1140.52     1108.40     41.46 o
   1   0   2      228.76      230.32      5.66 o
   2   0   2      100.91       62.10      1.57 o
   3   0   2        0.64        1.02      0.34 o
   4   0   2       60.61       77.58      1.58 o
   5   0   2        5.48        6.44      0.56 o
   6   0   2       14.28       14.43      0.97 o
   7   0   2        3.88        4.40      0.62 o
  -9   1   2        0.00        0.00      0.31 o
  -8   1   2        8.36        7.79      0.70 o
  -7   1   2       34.75       34.16      1.11 o
  -6   1   2        6.02        3.38      0.39 o
  -5   1   2       10.60       13.70      0.51 o
  -4   1   2        0.52        0.81      0.15 o
  -3   1   2        1.52        0.58      0.12 o
  -2   1   2        0.48        1.45      0.29 o
  -1   1   2     1261.63     1285.69     20.07 o
   0   1   2       77.03       70.19      2.79 o
   1   1   2      164.93      168.09      2.24 o
   2   1   2       66.00       69.44      1.21 o
   3   1   2      736.82      734.53      8.61 o
   4   1   2       35.18       34.36      1.03 o
   5   1   2        3.73        4.54      1.31 o
   6   1   2        2.64        2.66      0.73 o
  -9   2   2        8.08        5.53      0.62 o
  -8   2   2        2.75        2.77      0.55 o
  -7   2   2        0.33        0.19      0.22 o
  -6   2   2        4.99        4.17      0.34 o
  -5   2   2      963.02      975.31      9.97 o
  -4   2   2        1.08        0.44      0.14 o
  -3   2   2       24.23       25.49      0.76 o
  -2   2   2       52.59       76.02      1.40 o
  -1   2   2     1676.14     1757.40     19.05 o
   0   2   2       49.95       51.69      1.04 o
   1   2   2        1.14        2.72      0.28 o
   2   2   2       48.48       49.75      1.05 o
   3   2   2        5.12        2.70      0.51 o
   4   2   2        3.80        2.30      0.54 o
   5   2   2       10.28       12.31      1.22 o
   6   2   2        5.95        4.75      0.88 o
  -9   3   2       51.79       49.59      1.52 o
  -8   3   2        1.00        1.04      0.31 o
  -7   3   2        0.22        0.24      0.27 o
  -6   3   2       13.80       14.06      0.58 o
  -5   3   2       24.97       28.18      0.85 o
  -4   3   2       81.33       68.56      1.14 o
  -3   3   2        3.84        8.98      0.41 o
  -2   3   2      152.26      139.31      1.95 o
  -1   3   2       14.47        8.33      0.53 o
   0   3   2       28.66       37.16      1.05 o
   1   3   2        3.48        1.80      0.31 o
   2   3   2       14.21       13.85      1.00 o
   3   3   2       50.22       44.27      1.86 o
   4   3   2       44.70       44.07      2.00 o
   5   3   2       33.07       30.56      1.88 o
  -9   4   2       16.10       16.64      0.95 o
  -8   4   2        2.77        4.72      0.58 o
  -7   4   2       37.21       35.01      2.00 o
  -6   4   2      151.67      146.39      2.35 o
  -5   4   2       56.00       59.82      1.13 o
  -4   4   2      238.50      236.49      2.84 o
  -3   4   2       94.47       81.15      1.39 o
  -2   4   2      358.44      348.85      5.12 o
  -1   4   2       25.49       20.15      0.80 o
   0   4   2        6.11        5.43      0.50 o
   1   4   2       58.15       60.56      1.61 o
   2   4   2        2.00        2.12      0.77 o
   3   4   2      108.73      106.18      4.03 o
   4   4   2        3.53        2.46      0.72 o
  -9   5   2        0.26        0.97      0.37 o
  -8   5   2       40.62       43.42      1.29 o
  -7   5   2      659.60      686.40      7.53 o
  -6   5   2        0.01        0.22      0.21 o
  -5   5   2        4.89        4.36      0.34 o
  -4   5   2       38.81       38.14      1.14 o
  -3   5   2       97.22       98.68      2.05 o
  -2   5   2      186.91      192.14      3.34 o
  -1   5   2       30.41       39.47      1.24 o
   0   5   2      248.10      261.08      4.41 o
   1   5   2       19.15       17.23      1.37 o
   2   5   2       32.69       32.75      2.39 o
   3   5   2        0.54        0.00      0.50 o
  -9   6   2       19.83       21.49      1.05 o
  -8   6   2       30.32       32.19      1.11 o
  -7   6   2      149.69      153.11      2.35 o
  -6   6   2       49.30       48.58      1.72 o
  -5   6   2        7.21        6.86      0.67 o
  -4   6   2       16.68       18.60      0.89 o
  -3   6   2        1.55        0.83      0.35 o
  -2   6   2       39.59       35.11      1.24 o
  -1   6   2       19.36       20.91      1.05 o
   0   6   2        0.47        1.04      0.39 o
   1   6   2        0.78        0.66      0.48 o
   2   6   2        1.13        2.83      0.74 o
  -9   7   2        4.43        5.56      1.03 o
  -8   7   2       14.18       12.63      1.06 o
  -7   7   2       53.82       60.04      1.75 o
  -6   7   2        0.50        0.14      0.30 o
  -5   7   2       18.47       15.71      0.88 o
  -4   7   2        1.17        0.70      0.32 o
  -3   7   2       49.32       46.83      1.52 o
  -2   7   2        4.04        3.81      0.55 o
  -1   7   2       37.74       40.71      1.51 o
   0   7   2       10.05        9.62      0.90 o
  -8   8   2       17.73       17.04      1.31 o
  -7   8   2        0.00        0.00      0.48 o
  -6   8   2        6.05        5.99      0.68 o
  -5   8   2       61.06       61.29      1.82 o
  -4   8   2        9.38        7.71      0.95 o
  -3   8   2        2.86        2.57      0.54 o
  -2   8   2        1.95        1.66      0.50 o
  -1   8   2        4.27        6.26      0.88 o
   4 -10   3       23.59       22.18      2.31 o
   0  -9   3        3.11        1.99      0.94 o
   1  -9   3       28.46       29.79      2.56 o
   2  -9   3        4.47        2.23      0.91 o
   3  -9   3      223.99      220.94      7.65 o
   4  -9   3        9.20       14.21      1.76 o
   5  -9   3        1.95        1.61      0.77 o
  -1  -8   3       16.06       18.44      1.98 o
   0  -8   3        0.80        1.18      0.68 o
   1  -8   3        3.09        2.05      0.72 o
   2  -8   3        4.58        4.91      1.09 o
   3  -8   3        0.63        0.24      0.51 o
   4  -8   3        1.04        0.10      0.51 o
   5  -8   3        9.38        7.56      0.78 o
   6  -8   3       34.64       33.62      1.80 o
   7  -8   3       18.97       18.43      1.56 o
  -2  -7   3       21.64       17.43      1.81 o
  -1  -7   3        3.64        4.01      0.97 o
   0  -7   3       15.76       17.42      1.72 o
   1  -7   3        0.06        0.53      0.44 o
   2  -7   3        8.17        6.24      1.09 o
   3  -7   3        1.44        0.09      0.28 o
   4  -7   3       31.64       23.18      1.05 o
   5  -7   3       92.03       90.60      2.25 o
   6  -7   3       39.33       38.13      1.87 o
   7  -7   3        0.27        0.65      0.53 o
   8  -7   3        5.93        5.18      1.01 o
  -3  -6   3       43.96       41.94      2.56 o
  -2  -6   3        0.67        0.00      0.43 o
  -1  -6   3       22.63       21.90      1.69 o
   0  -6   3        1.02        1.76      0.64 o
   1  -6   3      253.79      274.80      4.51 o
   2  -6   3       29.54       28.29      1.04 o
   3  -6   3       14.77       21.34      0.91 o
   4  -6   3       18.41       14.50      0.83 o
   5  -6   3       13.23       13.39      1.12 o
   6  -6   3       41.90       36.56      1.78 o
   7  -6   3        0.96        0.40      0.51 o
   8  -6   3        0.16        0.26      0.58 o
  -5  -5   3       19.83       21.14      1.35 o
  -4  -5   3        0.16        0.15      0.94 o
  -2  -5   3        5.47        3.45      0.34 o
  -1  -5   3       84.65       93.55      1.73 o
   0  -5   3        9.71       13.14      0.71 o
   1  -5   3       89.21       92.58      2.30 o
   2  -5   3       43.71       25.83      1.04 o
   3  -5   3       12.47       12.50      0.90 o
   4  -5   3       56.87       57.39      1.54 o
   5  -5   3       21.45       18.00      1.25 o
   6  -5   3       19.74       18.31      1.67 o
   7  -5   3        1.50        1.66      0.93 o
   8  -5   3       13.20       14.73      1.50 o
  -6  -4   3        0.70        0.74      0.47 o
  -5  -4   3        0.06        0.07      0.39 o
  -4  -4   3      233.73      255.60      4.23 o
  -1  -4   3       21.34       21.88      1.47 o
   0  -4   3      263.23      261.37      3.40 o
   1  -4   3      207.92      139.75      2.52 o
   2  -4   3       44.90       43.22      1.19 o
   3  -4   3        0.04        1.63      0.20 o
   4  -4   3       10.50        7.21      0.41 o
   5  -4   3      139.75      132.27      2.15 o
   6  -4   3       68.40       64.24      1.46 o
   7  -4   3        2.17        3.05      0.72 o
   8  -4   3        0.00        0.84      0.63 o
  -7  -3   3        3.26        3.88      0.63 o
  -6  -3   3        0.17        0.09      0.26 o
  -5  -3   3      344.30      348.75      4.90 o
  -4  -3   3       80.50       73.64      1.97 o
  -3  -3   3        1.77        3.55      0.30 o
  -2  -3   3        6.43        2.43      0.24 o
  -1  -3   3       78.51       77.47      1.32 o
   0  -3   3       25.03       28.78      0.59 o
   1  -3   3      215.76      202.67      3.27 o
   2  -3   3        0.34        0.00      0.11 o
   3  -3   3      610.90      672.53      7.88 o
   4  -3   3        6.07       12.22      0.52 o
   5  -3   3        0.74        0.00      0.18 o
   6  -3   3        0.16        0.19      0.22 o
   7  -3   3       44.37       44.93      1.36 o
   8  -3   3       88.85       88.05      2.12 o
  -7  -2   3       72.90       74.31      1.89 o
  -6  -2   3       11.56       10.17      0.70 o
  -5  -2   3      874.99      856.76     10.22 o
  -4  -2   3       45.22       46.00      1.00 o
  -3  -2   3       43.46       34.43      0.98 o
  -2  -2   3       43.15       59.98      1.15 o
  -1  -2   3       31.56       23.39      0.66 o
   0  -2   3      932.53      988.99     12.79 o
   1  -2   3       69.78       60.80      1.28 o
   2  -2   3        5.04        6.73      0.49 o
   3  -2   3       21.84       25.62      0.60 o
   4  -2   3        9.48        5.26      0.44 o
   5  -2   3        8.93       13.61      0.70 o
   6  -2   3        2.78        3.19      0.44 o
   7  -2   3        6.45        6.54      0.67 o
  -8  -1   3        1.86        1.80      0.45 o
  -7  -1   3        1.39        0.93      0.55 o
  -6  -1   3        4.28        4.63      0.48 o
  -5  -1   3        0.98        0.00      0.12 o
  -4  -1   3        1.27        0.01      0.10 o
  -3  -1   3      105.77      125.60      1.74 o
  -2  -1   3     2329.96     2392.89     30.75 o
  -1  -1   3      146.11      142.19      2.23 o
   0  -1   3       25.13       22.50      0.80 o
   1  -1   3        3.23        1.87      0.22 o
   2  -1   3      310.92      250.33      3.76 o
   3  -1   3       88.34       97.62      1.70 o
   4  -1   3       20.53       16.49      0.72 o
   5  -1   3       49.59       47.52      1.31 o
   6  -1   3        9.47       10.40      0.76 o
   7  -1   3       55.80       58.19      1.70 o
  -8   0   3       28.65       26.68      1.30 o
  -7   0   3       36.72       34.48      1.16 o
  -6   0   3       36.12       31.93      1.49 o
  -5   0   3        0.09        0.23      0.13 o
  -4   0   3       18.06       11.73      0.44 o
  -3   0   3      835.69      946.00      9.57 o
  -2   0   3      202.26      184.96      2.89 o
  -1   0   3      795.44      806.27     10.56 o
   0   0   3      310.17      340.67      5.79 o
   1   0   3       56.85       36.06      0.86 o
   2   0   3      214.09      220.17      3.32 o
   3   0   3       16.72        8.67      0.51 o
   4   0   3       27.89       28.55      0.93 o
   5   0   3        6.39        4.98      0.54 o
   6   0   3       24.75       26.55      1.34 o
  -9   1   3        0.02        0.11      0.34 o
  -8   1   3        0.07        0.24      0.28 o
  -7   1   3       98.18       87.41      1.89 o
  -6   1   3       11.81       11.49      0.54 o
  -5   1   3      124.66      125.84      1.87 o
  -4   1   3       43.01       44.74      0.90 o
  -3   1   3      360.58      394.90      4.32 o
  -2   1   3      312.07      328.42      3.99 o
  -1   1   3       37.91       40.29      0.93 o
   0   1   3      496.46      548.20      7.24 o
   1   1   3       44.49       47.05      1.21 o
   2   1   3      274.13      325.90      3.74 o
   3   1   3        7.68       11.17      0.61 o
   4   1   3        2.89        5.88      0.79 o
   5   1   3       10.86       11.01      1.15 o
   6   1   3       33.45       34.71      2.57 o
  -9   2   3        7.05        5.49      0.63 o
  -8   2   3        3.29        1.71      0.39 o
  -7   2   3       51.50       44.96      1.27 o
  -6   2   3        0.60        0.17      0.17 o
  -5   2   3       97.40       90.27      1.49 o
  -4   2   3      126.84      118.40      1.70 o
  -3   2   3       12.73       14.56      0.57 o
  -2   2   3      976.54     1052.62     11.71 o
  -1   2   3       91.19       88.93      1.55 o
   0   2   3        1.22        1.00      0.17 o
   1   2   3        7.39        4.99      0.43 o
   2   2   3       63.26       66.37      2.10 o
   3   2   3       30.34       29.20      1.45 o
   4   2   3        0.65        0.69      0.53 o
   5   2   3       31.04       30.82      1.87 o
  -9   3   3        8.37        8.25      0.74 o
  -8   3   3        5.31        4.33      0.51 o
  -7   3   3       71.52       65.85      1.56 o
  -6   3   3       24.03       24.56      0.90 o
  -5   3   3        1.13        0.59      0.18 o
  -4   3   3       81.60       83.37      1.35 o
  -3   3   3      978.10     1046.43     13.37 o
  -2   3   3        1.14        0.09      0.13 o
  -1   3   3        0.34        0.00      0.15 o
   0   3   3        3.55        4.70      0.78 o
   1   3   3       14.22       13.77      0.74 o
   2   3   3        0.50        0.68      0.38 o
   3   3   3        9.89        8.06      1.00 o
   4   3   3       17.64       18.56      1.52 o
  -9   4   3       16.80       17.57      0.97 o
  -8   4   3        0.01        0.00      0.27 o
  -7   4   3        5.26        7.64      0.54 o
  -6   4   3        9.35        9.80      0.53 o
  -5   4   3      148.97      154.26      2.18 o
  -4   4   3        2.75        2.95      0.29 o
  -3   4   3        2.53        2.50      0.35 o
  -2   4   3       24.80       21.25      1.14 o
  -1   4   3        6.17        6.06      0.55 o
   0   4   3     1099.47     1097.82     17.13 o
   1   4   3       43.22       40.96      1.37 o
   2   4   3      112.02      105.17      3.96 o
   3   4   3        0.66        1.62      0.62 o
  -9   5   3        2.96        3.52      0.53 o
  -8   5   3       92.35       96.16      2.07 o
  -7   5   3        3.55        3.44      0.61 o
  -6   5   3       28.75       30.07      0.92 o
  -5   5   3        0.23        0.60      0.30 o
  -4   5   3        0.75        2.07      0.37 o
  -3   5   3        2.02        1.26      0.41 o
  -2   5   3       15.17       20.36      1.31 o
  -1   5   3       93.11       94.78      2.23 o
   0   5   3      263.72      284.03      4.85 o
   1   5   3        7.19        7.91      1.25 o
   2   5   3       13.69       15.83      1.43 o
  -9   6   3        6.80        6.62      0.78 o
  -8   6   3        2.72        3.73      0.69 o
  -7   6   3       31.06       31.11      1.22 o
  -6   6   3       10.41       10.39      0.77 o
  -5   6   3       76.71       61.02      1.69 o
  -4   6   3       13.97       13.87      0.85 o
  -3   6   3      105.24      101.47      2.34 o
  -2   6   3        3.86        3.41      0.53 o
  -1   6   3      149.84      154.15      3.24 o
   0   6   3       12.48       14.76      1.02 o
   1   6   3        1.26        0.91      0.60 o
  -8   7   3        2.51        2.46      0.52 o
  -7   7   3       11.50        9.79      0.83 o
  -6   7   3       11.09        7.60      0.73 o
  -5   7   3        1.76        0.57      0.38 o
  -4   7   3       14.39       13.75      0.92 o
  -3   7   3        5.73        7.26      0.76 o
  -2   7   3       66.52       76.25      2.16 o
  -1   7   3        0.91        0.96      0.45 o
  -7   8   3        0.76        0.65      0.43 o
  -6   8   3       56.70       53.71      1.77 o
  -5   8   3        2.00        3.22      0.86 o
  -4   8   3       13.23       14.05      1.70 o
  -3   8   3        0.03        0.29      0.43 o
   0  -9   4       48.00       48.37      3.18 o
   1  -9   4       30.58       29.25      2.57 o
   2  -9   4        0.44        0.57      0.79 o
   3  -9   4        2.36        2.70      0.98 o
   4  -9   4       23.16       27.31      2.38 o
   5  -9   4       23.10       22.90      2.19 o
   6  -9   4        0.32        1.26      0.98 o
  -2  -8   4       14.23       12.98      1.85 o
  -1  -8   4       19.58       20.82      2.12 o
   0  -8   4       23.73       27.38      2.20 o
   1  -8   4        0.16        0.06      0.48 o
   2  -8   4        7.34        6.52      1.25 o
   3  -8   4        0.02        0.39      0.59 o
   4  -8   4        7.81        9.08      0.85 o
   5  -8   4        7.69        9.04      0.86 o
   6  -8   4        4.93        6.57      1.20 o
   7  -8   4        0.27        0.00      0.59 o
  -3  -7   4        9.74        9.77      1.59 o
  -2  -7   4        3.17        1.67      0.80 o
  -1  -7   4        4.97        2.32      0.82 o
   0  -7   4        1.28        1.40      0.66 o
   1  -7   4       11.39       12.41      0.84 o
   2  -7   4        5.05        6.61      0.70 o
   3  -7   4        2.04        0.61      0.36 o
   4  -7   4       50.27       48.36      1.60 o
   5  -7   4       19.25       24.44      1.59 o
   6  -7   4        1.38        1.71      0.74 o
   7  -7   4        1.44        2.00      0.78 o
  -3  -6   4        7.54        6.53      1.23 o
  -2  -6   4        1.89        2.12      0.79 o
  -1  -6   4        1.48        1.71      0.42 o
   0  -6   4      237.36      229.88      4.08 o
   1  -6   4       29.85       28.21      1.12 o
   2  -6   4        2.08        1.09      0.33 o
   3  -6   4       56.71       64.58      1.77 o
   4  -6   4       48.21       48.28      1.96 o
   5  -6   4        0.01        0.00      0.42 o
   6  -6   4        4.53        5.59      0.95 o
   7  -6   4        8.06        7.99      1.20 o
  -4  -5   4        7.65        7.42      1.27 o
  -3  -5   4        4.87        1.10      1.37 o
  -2  -5   4       42.06       21.13      2.01 o
  -1  -5   4        5.22        7.71      0.70 o
   0  -5   4        7.94       10.27      0.70 o
   1  -5   4       15.39        6.77      2.13 o
   2  -5   4      210.75      211.31      3.71 o
   3  -5   4       69.52       81.10      3.60 o
   4  -5   4       10.56       13.23      0.80 o
   5  -5   4       33.74       33.40      1.69 o
   6  -5   4        6.67        7.48      1.05 o
   7  -5   4       56.62       54.01      4.77 o
  -6  -4   4        0.51        0.26      0.36 o
  -5  -4   4        0.91        0.41      0.38 o
  -4  -4   4       11.49       12.03      0.61 o
  -3  -4   4       37.99       43.22      1.01 o
  -2  -4   4        0.77        0.45      0.20 o
  -1  -4   4       93.82      101.32      2.54 o
   0  -4   4       24.32       14.45      1.24 o
   1  -4   4       47.21       54.91      1.44 o
   2  -4   4     1101.80     1025.00     13.91 o
   3  -4   4      226.81      255.92      4.26 o
   4  -4   4       61.22       63.47      2.41 o
   5  -4   4        3.23        4.45      0.74 o
   6  -4   4        0.34        2.28      0.98 o
   7  -4   4        4.45        3.86      1.18 o
  -7  -3   4       11.17       12.84      0.90 o
  -6  -3   4       22.22       18.61      0.93 o
  -5  -3   4      132.24      127.01      2.11 o
  -4  -3   4        5.94        4.76      0.43 o
  -3  -3   4       96.67       85.42      1.43 o
  -2  -3   4       63.14       55.47      1.18 o
  -1  -3   4       30.53       46.71      0.96 o
   0  -3   4      131.91      130.71      1.91 o
   1  -3   4        3.38        5.33      0.31 o
   2  -3   4     2899.11     2976.44     32.64 o
   3  -3   4      108.96      101.06      1.50 o
   4  -3   4        0.01        0.47      0.22 o
   5  -3   4       16.52       14.11      0.71 o
   6  -3   4        6.98        6.58      0.89 o
   7  -3   4        7.95        8.51      0.89 o
  -7  -2   4        0.01        0.68      0.32 o
  -6  -2   4       48.08       52.34      1.43 o
  -5  -2   4       12.99       16.47      0.93 o
  -4  -2   4        0.02        0.07      0.27 o
  -3  -2   4      488.11      464.71      7.10 o
  -2  -2   4       64.08       52.04      1.09 o
  -1  -2   4      269.76      317.69      4.04 o
   0  -2   4       63.04       89.75      1.46 o
   1  -2   4      393.05      427.50      7.19 o
   2  -2   4       21.48       18.18      0.66 o
   3  -2   4       30.75       28.01      0.82 o
   4  -2   4       59.37       54.88      1.80 o
   5  -2   4       20.24       24.57      0.96 o
   6  -2   4        0.18        0.00      0.30 o
   7  -2   4        6.40        6.14      0.71 o
  -8  -1   4        6.60        9.18      0.88 o
  -7  -1   4       20.73       23.18      1.06 o
  -6  -1   4       11.55       14.52      0.91 o
  -5  -1   4        0.09        0.24      0.13 o
  -4  -1   4       24.20       29.38      0.75 o
  -3  -1   4       86.89      101.83      1.53 o
  -2  -1   4        2.40        2.78      0.26 o
  -1  -1   4      125.91      119.62      1.83 o
   0  -1   4       34.37       52.87      1.04 o
   1  -1   4       42.20       66.04      1.61 o
   2  -1   4       12.85       11.66      0.95 o
   3  -1   4        7.10       14.55      0.98 o
   4  -1   4      228.56      217.61      3.76 o
   5  -1   4       46.03       46.66      1.38 o
   6  -1   4        0.00        0.22      0.37 o
  -8   0   4        0.01        0.04      0.28 o
  -7   0   4        0.26        0.54      0.23 o
  -6   0   4        4.31        3.63      0.36 o
  -5   0   4        9.08        4.21      0.36 o
  -4   0   4      684.83      736.54      7.80 o
  -3   0   4        0.13        0.00      0.16 o
  -2   0   4        0.23        0.00      0.12 o
  -1   0   4        8.51        8.17      0.35 o
   1   0   4       10.44       12.30      1.24 o
   2   0   4       12.96        7.54      0.67 o
   3   0   4        1.58        2.38      1.14 o
   4   0   4       13.45        8.79      2.28 o
   5   0   4        5.05        5.94      0.88 o
   6   0   4        9.64       11.30      1.30 o
  -9   1   4       20.55       20.12      1.10 o
  -8   1   4      112.14       98.84      2.20 o
  -7   1   4       12.96       12.26      0.74 o
  -6   1   4        0.46        0.05      0.17 o
  -5   1   4        0.71        0.57      0.19 o
  -4   1   4      415.92      404.82      4.70 o
  -3   1   4        2.85        3.75      0.45 o
  -2   1   4       10.37        9.58      0.44 o
  -1   1   4        1.20        0.00      0.09 o
   0   1   4       45.70       42.86      1.10 o
   1   1   4       55.98       47.96      0.94 o
   2   1   4       19.18       24.36      0.94 o
   3   1   4       12.43       11.21      1.01 o
   4   1   4        0.43        0.50      0.39 o
   5   1   4       14.20       16.36      1.44 o
  -9   2   4        8.60        6.64      0.88 o
  -8   2   4        0.06        0.17      0.27 o
  -7   2   4       12.00       11.98      0.62 o
  -6   2   4        2.31        1.99      0.34 o
  -5   2   4      189.47      195.03      2.64 o
  -4   2   4       37.39       41.21      0.91 o
  -3   2   4      620.48      623.58      6.62 o
  -2   2   4        0.03        0.32      0.15 o
  -1   2   4      517.15      525.05      6.26 o
   0   2   4        4.18       11.93      0.66 o
   1   2   4       22.38       19.87      0.84 o
   2   2   4       16.50       14.53      1.11 o
   3   2   4        4.90        5.27      0.79 o
   4   2   4       71.12       76.54      3.61 o
  -9   3   4       13.90       11.63      0.92 o
  -8   3   4        9.13        9.44      0.73 o
  -7   3   4       10.46        9.93      0.58 o
  -6   3   4      672.27      651.92      7.17 o
  -5   3   4       76.54       83.64      1.48 o
  -4   3   4       10.54        9.95      0.48 o
  -3   3   4        4.35        5.11      0.39 o
  -2   3   4      204.49      185.61      3.83 o
  -1   3   4       78.89       79.34      1.82 o
   0   3   4       14.61       13.96      0.79 o
   1   3   4      116.75      111.00      2.43 o
   2   3   4       36.15       39.83      1.82 o
   3   3   4       14.48       15.59      1.43 o
  -9   4   4        0.47        0.80      0.36 o
  -8   4   4       45.77       45.81      1.39 o
  -7   4   4       48.78       53.29      1.27 o
  -6   4   4      830.68      829.35      8.91 o
  -5   4   4       43.83       38.20      1.49 o
  -4   4   4        6.84        5.27      0.53 o
  -3   4   4        3.39        4.16      0.48 o
  -2   4   4        3.09        3.18      0.60 o
  -1   4   4       66.77       61.42      1.66 o
   0   4   4        3.26        3.26      0.52 o
   1   4   4       20.20       22.78      1.51 o
   2   4   4        0.05        0.66      0.52 o
  -9   5   4        4.25        4.71      0.61 o
  -8   5   4        0.00        0.00      0.39 o
  -7   5   4       21.50       21.26      1.35 o
  -6   5   4       25.99       27.18      1.13 o
  -5   5   4       30.16       26.89      1.08 o
  -4   5   4        2.39        2.67      0.45 o
  -3   5   4       31.18       29.61      1.15 o
  -2   5   4       24.46       23.25      1.54 o
  -1   5   4        4.28        3.34      0.53 o
   0   5   4       32.90       34.24      1.36 o
   1   5   4       20.52       19.85      1.56 o
  -9   6   4        8.35       10.16      1.11 o
  -8   6   4       23.01       23.86      1.22 o
  -7   6   4       40.97       44.50      1.55 o
  -6   6   4        1.70        0.96      0.60 o
  -5   6   4       14.56       15.71      0.95 o
  -4   6   4      139.05      131.10      3.48 o
  -3   6   4        2.37        1.30      0.38 o
  -2   6   4       26.58       26.14      1.94 o
  -1   6   4        1.46        2.18      0.52 o
   0   6   4       11.76       15.73      1.47 o
  -8   7   4       32.86       38.86      1.55 o
  -7   7   4        0.26        0.43      0.40 o
  -6   7   4        0.41        0.39      0.36 o
  -5   7   4       12.01       14.20      0.99 o
  -4   7   4        5.48        4.31      0.72 o
  -3   7   4        0.37        0.12      0.36 o
  -2   7   4        1.98        2.50      0.55 o
  -5   8   4        1.21        1.45      0.99 o
   0  -9   5        4.56        6.52      1.49 o
   1  -9   5        0.72        0.00      0.71 o
   2  -9   5        1.24        1.66      0.87 o
   3  -9   5        6.94        6.35      1.34 o
   4  -9   5        1.32        1.83      0.87 o
   5  -9   5        1.42        1.54      0.74 o
  -2  -8   5        1.68        2.19      1.09 o
  -1  -8   5        1.50        1.26      0.83 o
   0  -8   5        6.41        7.96      1.44 o
   1  -8   5        0.32        0.00      0.55 o
   2  -8   5       25.72       27.91      1.32 o
   3  -8   5        1.41        1.79      0.51 o
   4  -8   5        1.29        0.89      0.63 o
   5  -8   5       15.93       14.13      1.40 o
   6  -8   5       21.31       21.74      1.75 o
  -3  -7   5        0.00        0.00      0.62 o
  -2  -7   5       60.25       61.33      3.42 o
  -1  -7   5       14.95       16.99      1.87 o
   0  -7   5       17.33       20.36      1.12 o
   1  -7   5        3.67        3.45      0.62 o
   2  -7   5       69.70       73.48      2.77 o
   3  -7   5       24.40       19.43      1.08 o
   4  -7   5        0.55        0.88      0.40 o
   5  -7   5        4.03        3.66      0.82 o
   6  -7   5        4.55        3.13      1.84 o
   7  -7   5        2.30        0.85      1.05 o
  -4  -6   5       16.61       17.78      2.03 o
  -3  -6   5       66.40       66.93      3.56 o
  -2  -6   5        0.08        0.00      0.35 o
  -1  -6   5       60.33       54.50      2.15 o
   0  -6   5       40.50       40.56      2.47 o
   1  -6   5       82.86       77.79      2.05 o
   2  -6   5       24.39       18.06      1.00 o
   3  -6   5        6.48        5.77      0.65 o
   4  -6   5        8.59        7.00      1.29 o
   5  -6   5        4.50        3.98      0.83 o
   6  -6   5       11.43       10.07      1.28 o
   7  -6   5       14.40       14.06      1.60 o
  -5  -5   5        0.42        0.83      1.00 o
  -4  -5   5       63.78       61.41      2.07 o
  -3  -5   5      160.39      157.78      3.50 o
  -2  -5   5        7.00        7.38      0.77 o
  -1  -5   5       41.53       42.31      1.43 o
   0  -5   5        1.03        0.00      0.28 o
   1  -5   5        6.01        7.17      0.65 o
   2  -5   5        2.11        3.86      0.52 o
   3  -5   5       10.09       10.23      0.80 o
   4  -5   5      131.20      133.00      7.24 o
   5  -5   5        9.08        7.54      1.09 o
   6  -5   5        1.52        2.70      0.78 o
   7  -5   5        3.04        2.48      1.03 o
  -6  -4   5       34.33       37.95      1.64 o
  -5  -4   5        1.66        1.10      0.32 o
  -4  -4   5      657.38      678.56     10.44 o
  -3  -4   5        0.46        0.83      0.37 o
  -2  -4   5       25.13       23.51      1.09 o
  -1  -4   5       16.92       17.42      0.90 o
   0  -4   5        1.74        0.33      0.26 o
   1  -4   5      259.17      292.80      6.37 o
   2  -4   5       39.47       34.94      1.56 o
   3  -4   5        0.00        0.00      0.22 o
   4  -4   5       22.21       24.05      2.42 o
   5  -4   5        0.51        0.56      0.43 o
   6  -4   5        0.12        0.00      0.40 o
   7  -4   5        0.37        0.00      0.65 o
  -7  -3   5        0.34        0.13      0.34 o
  -6  -3   5       28.29       28.18      1.24 o
  -5  -3   5        5.59        6.07      0.67 o
  -4  -3   5       92.67       98.77      1.72 o
  -3  -3   5        2.01        1.26      0.19 o
  -2  -3   5        0.01        0.54      0.19 o
  -1  -3   5      670.56      691.82      9.18 o
   0  -3   5      147.55      135.53      3.27 o
   1  -3   5        0.27        0.17      0.18 o
   2  -3   5        7.73        9.12      0.99 o
   3  -3   5       97.45       82.53      5.47 o
   4  -3   5       31.04       40.25      1.81 o
   5  -3   5        3.41        2.93      1.20 o
   6  -3   5       12.97       11.74      1.36 o
  -7  -2   5       26.48       27.62      1.16 o
  -6  -2   5       10.37        9.43      0.68 o
  -5  -2   5       11.75       12.53      0.61 o
  -4  -2   5       27.25       29.62      0.80 o
  -3  -2   5        6.24        7.07      0.38 o
  -2  -2   5      173.51      195.61      3.22 o
  -1  -2   5       61.18      100.41      1.71 o
   0  -2   5      112.79       91.63      1.68 o
   1  -2   5       63.68       69.32      1.55 o
   2  -2   5       17.70       14.35      0.50 o
   3  -2   5        2.93        3.34      0.44 o
   4  -2   5       16.53       15.70      0.92 o
   5  -2   5        0.45        0.13      0.29 o
   6  -2   5        2.03        2.24      0.50 o
  -8  -1   5        0.23        0.46      0.34 o
  -7  -1   5        7.19        7.54      0.84 o
  -6  -1   5       60.28       56.48      1.29 o
  -5  -1   5       11.64        7.75      0.48 o
  -4  -1   5      165.95      154.43      2.24 o
  -3  -1   5        3.59        5.26      0.55 o
  -2  -1   5      436.57      463.94      5.05 o
  -1  -1   5       27.66       26.32      0.64 o
   0  -1   5       41.86       43.53      0.96 o
   1  -1   5       16.55       16.04      0.52 o
   2  -1   5        2.04        6.26      1.27 o
   3  -1   5      104.82      111.62      2.09 o
   4  -1   5       12.82       13.18      0.79 o
   5  -1   5        4.46        2.98      0.78 o
  -8   0   5       16.28       17.09      0.98 o
  -7   0   5        2.93        1.22      0.32 o
  -6   0   5      157.76      132.10      2.17 o
  -5   0   5        6.75        4.75      0.45 o
  -4   0   5       10.22        7.99      0.46 o
  -3   0   5      140.33      138.23      1.97 o
  -2   0   5       10.38       19.42      0.56 o
  -1   0   5      453.01      515.70      5.56 o
   1   0   5       50.73       47.62      0.98 o
   2   0   5       37.06       30.23      0.94 o
   3   0   5       35.14       42.40      1.52 o
   4   0   5        3.92        3.81      0.70 o
   5   0   5        2.64        3.16      1.35 o
  -9   1   5       10.38       11.44      0.93 o
  -8   1   5        0.03        0.00      0.29 o
  -7   1   5        1.10        0.16      0.20 o
  -6   1   5       23.53       21.10      0.75 o
  -5   1   5       21.93       22.21      0.73 o
  -4   1   5        0.39        0.52      0.17 o
  -3   1   5        0.01        0.23      0.14 o
  -2   1   5      468.02      482.87      5.86 o
  -1   1   5       79.76       84.34      1.37 o
   0   1   5        9.30        5.25      0.41 o
   1   1   5       65.12       59.24      1.55 o
   2   1   5        3.06        3.98      0.63 o
   3   1   5       19.56       16.68      1.90 o
   4   1   5        7.10        7.10      1.02 o
  -9   2   5       15.48       15.33      0.99 o
  -8   2   5       30.63       27.05      1.11 o
  -7   2   5        8.05        8.01      0.56 o
  -6   2   5       15.72       14.15      0.66 o
  -5   2   5        1.27        0.46      0.26 o
  -4   2   5      107.83      106.36      1.99 o
  -3   2   5        6.61        5.85      0.55 o
  -2   2   5      140.00      147.31      2.33 o
  -1   2   5        1.73        0.19      0.37 o
   0   2   5       16.47       12.71      1.49 o
   1   2   5      364.36      386.98      7.36 o
   2   2   5       53.41       54.74      2.15 o
   3   2   5       71.35       66.55      2.60 o
  -9   3   5        0.15        0.23      0.32 o
  -8   3   5        6.04        7.50      0.69 o
  -7   3   5       78.21       78.02      1.60 o
  -6   3   5        2.27        1.92      0.39 o
  -5   3   5       44.57       45.67      1.08 o
  -4   3   5       37.74       39.58      1.06 o
  -3   3   5        0.07        0.19      0.19 o
  -2   3   5       13.52       10.26      0.67 o
  -1   3   5        0.05        0.04      0.20 o
   0   3   5        1.44        2.00      0.37 o
   1   3   5      452.05      452.47      8.66 o
   2   3   5        1.19        0.52      0.55 o
   3   3   5        0.00        0.00      0.56 o
  -9   4   5       23.48       28.52      1.33 o
  -8   4   5        0.86        0.24      0.28 o
  -7   4   5       21.95       24.41      1.36 o
  -6   4   5       33.33       35.37      1.58 o
  -5   4   5        0.89        0.83      0.38 o
  -4   4   5       92.81       77.84      1.94 o
  -3   4   5        4.44        4.73      0.79 o
  -2   4   5      127.76      113.20      2.97 o
  -1   4   5       29.92       27.53      1.14 o
   0   4   5      191.52      202.84      3.91 o
   1   4   5        7.96        8.19      1.76 o
   2   4   5        1.04        0.88      0.88 o
  -9   5   5        0.78        1.12      0.51 o
  -8   5   5       39.67       43.11      2.39 o
  -7   5   5        0.71        0.78      0.37 o
  -6   5   5       22.11       20.59      1.09 o
  -5   5   5        0.11        0.27      0.42 o
  -4   5   5        3.42        1.00      0.34 o
  -3   5   5        5.43        3.30      0.54 o
  -2   5   5        1.18        0.78      0.37 o
  -1   5   5       32.96       32.38      1.64 o
   0   5   5        1.25        0.99      0.74 o
  -8   6   5        1.49        1.30      0.52 o
  -7   6   5        4.12        4.73      0.66 o
  -6   6   5        0.43        0.48      0.39 o
  -5   6   5      100.52       91.46      2.38 o
  -4   6   5        3.77        4.23      0.60 o
  -3   6   5       27.47       27.81      1.35 o
  -2   6   5        0.23        0.13      0.35 o
  -1   6   5       30.94       33.43      1.67 o
  -7   7   5        1.64        1.17      0.51 o
  -6   7   5        0.00        0.21      0.48 o
  -5   7   5        8.41        8.08      0.84 o
  -4   7   5        0.11        0.00      0.39 o
   1  -9   6        0.61        0.00      0.82 o
   2  -9   6        5.43        3.25      1.20 o
   3  -9   6        4.80        4.20      0.91 o
   4  -9   6        1.29        0.21      0.55 o
  -1  -8   6        1.31        2.06      0.95 o
   0  -8   6        0.12        0.51      0.68 o
   1  -8   6       33.44       29.90      1.46 o
   2  -8   6        5.37        3.22      0.61 o
   3  -8   6        0.01        0.02      0.43 o
   4  -8   6        7.55        7.60      0.86 o
   5  -8   6       11.12        9.20      2.01 o
  -3  -7   6        2.52        4.76      1.27 o
  -2  -7   6        0.05        0.26      0.51 o
  -1  -7   6       13.70       17.09      1.18 o
   0  -7   6        0.97        1.22      0.48 o
   1  -7   6        8.88        8.57      0.85 o
   2  -7   6        0.33        0.91      0.44 o
   3  -7   6       55.33       48.76      1.72 o
   4  -7   6       16.49       14.36      1.71 o
   5  -7   6        6.91        8.95      2.09 o
   6  -7   6        4.49        1.21      0.79 o
  -4  -6   6       16.79       16.35      3.38 o
  -3  -6   6        7.31        7.87      0.95 o
  -2  -6   6       17.14       17.22      1.61 o
  -1  -6   6        4.30        4.57      0.66 o
   0  -6   6       16.20       20.37      1.14 o
   1  -6   6        2.81        2.63      0.52 o
   2  -6   6       11.60       10.29      0.86 o
   3  -6   6       22.72       18.61      1.59 o
   4  -6   6       47.19       47.04      2.22 o
   5  -6   6        6.62        5.61      1.02 o
   6  -6   6        1.05        1.46      0.79 o
  -5  -5   6        4.19        3.97      1.12 o
  -4  -5   6       63.01       66.04      2.26 o
  -3  -5   6       26.55       25.46      1.68 o
  -2  -5   6       89.26      100.83      3.19 o
  -1  -5   6        2.63        3.30      0.52 o
   0  -5   6        3.94        8.12      1.02 o
   1  -5   6       34.30       29.15      1.22 o
   2  -5   6        4.14        4.28      0.57 o
   3  -5   6      671.83      642.00      9.65 o
   4  -5   6       79.12       74.90      2.76 o
   5  -5   6       12.09       13.08      2.69 o
   6  -5   6        2.09        1.77      0.82 o
  -6  -4   6        8.84        9.97      1.50 o
  -5  -4   6       36.99       42.69      2.95 o
  -4  -4   6        3.89        3.14      0.63 o
  -3  -4   6        1.22        0.86      0.40 o
  -2  -4   6       82.24       71.81      2.06 o
  -1  -4   6       17.36       11.56      0.85 o
   0  -4   6        5.63        7.23      1.20 o
   1  -4   6       21.50       27.54      1.13 o
   2  -4   6       53.93       53.22      2.46 o
   3  -4   6      105.88       97.12      3.96 o
   4  -4   6        0.66        0.40      0.38 o
   5  -4   6       29.57       37.16      2.08 o
   6  -4   6        2.04        1.92      1.25 o
  -7  -3   6       28.46       37.04      2.38 o
  -6  -3   6        7.26        7.23      0.64 o
  -5  -3   6        0.11        0.00      0.18 o
  -4  -3   6        7.78        6.41      0.78 o
  -3  -3   6       27.91       23.41      1.18 o
  -2  -3   6      130.60      149.33      3.10 o
  -1  -3   6        7.02        3.15      0.47 o
   0  -3   6       62.82       69.74      1.85 o
   1  -3   6       11.91        9.23      0.71 o
   2  -3   6       65.20       64.16      2.45 o
   3  -3   6        1.76        1.45      0.64 o
   4  -3   6        0.63        0.21      0.41 o
   5  -3   6       18.50       18.29      1.59 o
   6  -3   6       21.11       19.99      1.79 o
  -7  -2   6        0.68        0.89      0.36 o
  -6  -2   6        7.81        9.21      0.61 o
  -5  -2   6        1.32        1.38      0.40 o
  -4  -2   6       20.01       16.95      0.64 o
  -3  -2   6      106.50      105.09      1.76 o
  -2  -2   6        0.00        0.19      0.11 o
  -1  -2   6        0.76        3.78      0.37 o
   0  -2   6        1.55        0.47      0.19 o
   1  -2   6      235.79      234.52      8.83 o
   2  -2   6       17.96       17.12      2.39 o
   3  -2   6        0.01        0.18      0.34 o
   4  -2   6        0.10        0.12      0.40 o
   5  -2   6       21.41       23.72      1.77 o
  -8  -1   6       13.79       16.17      1.01 o
  -7  -1   6       70.29       60.12      1.67 o
  -6  -1   6       13.82       12.56      0.72 o
  -5  -1   6        1.97        1.08      0.23 o
  -4  -1   6        1.31        3.21      0.49 o
  -3  -1   6      440.43      420.96      8.13 o
  -2  -1   6       52.87       49.65      1.02 o
  -1  -1   6        2.97        0.60      0.21 o
   0  -1   6       18.81       16.88      0.57 o
   1  -1   6       94.35       97.00      1.59 o
   2  -1   6        3.57        1.38      0.45 o
   3  -1   6       13.52       11.92      0.73 o
   4  -1   6        1.33        1.08      0.34 o
   5  -1   6        0.07        0.80      0.57 o
  -8   0   6        7.37        5.73      0.64 o
  -7   0   6       31.36       27.13      0.96 o
  -6   0   6        1.68        1.35      0.28 o
  -5   0   6       15.76       14.59      0.66 o
  -4   0   6       79.63       79.19      1.48 o
  -3   0   6        0.10        0.81      0.21 o
  -2   0   6      226.48      239.07      3.03 o
  -1   0   6       36.18       26.31      0.82 o
   0   0   6      201.37      192.93     13.73 o
   1   0   6        1.03        0.16      0.15 o
   2   0   6        6.84        7.22      0.82 o
   3   0   6        0.13        1.45      0.59 o
   4   0   6        6.61        7.54      1.76 o
  -8   1   6       19.35       18.45      1.01 o
  -7   1   6       18.68       19.87      0.84 o
  -6   1   6        1.95        1.18      0.28 o
  -5   1   6      147.55      140.76      2.24 o
  -4   1   6      154.00      154.41      2.32 o
  -3   1   6        7.41       10.25      0.58 o
  -2   1   6       33.32       38.93      1.32 o
  -1   1   6       51.85       50.83      1.20 o
   0   1   6        0.10        0.00      0.23 o
   1   1   6        6.05        6.51      0.79 o
   2   1   6       14.89       12.63      1.50 o
   3   1   6       26.14       25.88      1.70 o
  -9   2   6        3.34        5.41      0.67 o
  -8   2   6        2.73        1.63      0.41 o
  -7   2   6       36.43       30.49      1.00 o
  -6   2   6       31.78       31.31      0.97 o
  -5   2   6     1310.06     1307.56     13.53 o
  -4   2   6        3.83        4.09      0.49 o
  -3   2   6       12.27       13.01      0.82 o
  -2   2   6        0.20        0.14      0.20 o
  -1   2   6        2.29        0.65      0.26 o
   0   2   6       87.51       85.26      2.57 o
   1   2   6        0.61        0.08      0.38 o
   2   2   6       34.23       35.89      2.44 o
   3   2   6        1.51        1.06      0.69 o
  -9   3   6        0.23        0.44      0.37 o
  -8   3   6        0.95        1.02      0.32 o
  -7   3   6       11.41       10.42      0.94 o
  -6   3   6       19.37       20.80      0.80 o
  -5   3   6       21.64       22.01      0.87 o
  -4   3   6       64.69       61.67      1.67 o
  -3   3   6        9.25        9.65      0.71 o
  -2   3   6       36.87       31.73      1.77 o
  -1   3   6        0.98        1.65      0.38 o
   0   3   6        1.35        1.11      0.84 o
   1   3   6        5.68        5.45      0.93 o
   2   3   6       13.70       13.86      1.95 o
  -8   4   6       27.92       29.76      1.21 o
  -7   4   6       11.67       11.87      0.89 o
  -6   4   6       55.86       61.17      1.79 o
  -5   4   6       10.08        8.33      0.72 o
  -4   4   6        3.59        3.31      0.68 o
  -3   4   6       89.41       83.07      2.60 o
  -2   4   6        6.16        4.65      0.62 o
  -1   4   6       30.54       30.52      2.32 o
   0   4   6        8.48        9.14      1.15 o
  -8   5   6        0.02        0.00      0.39 o
  -7   5   6       54.14       55.73      1.86 o
  -6   5   6        1.20        0.89      0.41 o
  -5   5   6        2.55        2.96      0.55 o
  -4   5   6        1.16        0.73      0.59 o
  -3   5   6       48.26       46.23      2.05 o
  -2   5   6        1.06        0.36      0.35 o
  -1   5   6        0.87        0.33      0.41 o
  -7   6   6       16.56       20.35      1.26 o
  -6   6   6        0.59        0.60      0.43 o
  -5   6   6        8.47        7.21      1.18 o
  -4   6   6       13.03       12.87      1.02 o
  -3   6   6        1.42        0.68      0.45 o
   2  -9   7        0.60        0.52      0.54 o
  -1  -8   7        4.52        2.92      0.83 o
   0  -8   7        1.69        1.27      0.55 o
   1  -8   7       10.18       10.37      1.14 o
   2  -8   7       22.37       20.54      1.50 o
   3  -8   7        0.01        0.26      0.46 o
   4  -8   7        2.55        2.13      1.20 o
  -3  -7   7        0.43        1.30      0.74 o
  -2  -7   7       83.02       89.68      2.76 o
  -1  -7   7        6.02        5.45      0.93 o
   0  -7   7       29.07       28.94      1.48 o
   1  -7   7        8.08        7.36      0.92 o
   2  -7   7       22.56       23.35      1.34 o
   3  -7   7        1.48        0.98      0.50 o
   4  -7   7        1.87        1.13      0.68 o
   5  -7   7       14.89       12.70      1.74 o
  -4  -6   7        0.01        0.00      0.60 o
  -3  -6   7      214.07      219.95      5.89 o
  -2  -6   7       14.63       18.48      1.34 o
  -1  -6   7        1.54        0.97      0.43 o
   0  -6   7        9.47        9.93      0.93 o
   1  -6   7        0.06        0.55      0.37 o
   2  -6   7       50.81       51.25      1.80 o
   3  -6   7        0.93        0.65      0.56 o
   4  -6   7        0.87        0.21      0.59 o
   5  -6   7       36.76       36.19      2.28 o
  -5  -5   7       30.65       33.85      1.83 o
  -4  -5   7        2.28        1.23      0.57 o
  -3  -5   7      160.48      169.92      3.91 o
  -2  -5   7        0.22        0.49      0.38 o
  -1  -5   7        3.96        7.60      0.81 o
   0  -5   7       60.18       55.82      1.84 o
   1  -5   7       48.11       44.72      1.64 o
   2  -5   7        3.28        2.19      0.50 o
   3  -5   7       10.17        8.74      1.52 o
   4  -5   7       31.69       29.92      1.98 o
   5  -5   7        0.61        0.99      0.84 o
  -6  -4   7        4.30        3.57      1.07 o
  -5  -4   7        0.03        0.00      0.50 o
  -4  -4   7        8.15        9.87      1.03 o
  -3  -4   7        8.26       12.43      1.03 o
  -2  -4   7        0.79        1.17      0.49 o
  -1  -4   7        7.44        6.61      0.77 o
   0  -4   7       92.81      103.88      2.55 o
   1  -4   7        0.05        0.33      0.34 o
   2  -4   7        6.71        5.29      0.62 o
   3  -4   7        1.33        1.40      0.53 o
   4  -4   7        6.48        7.21      1.10 o
   5  -4   7        9.17        9.55      1.32 o
  -6  -3   7       19.30       17.73      1.37 o
  -5  -3   7       11.24       10.45      1.05 o
  -4  -3   7        5.41        5.31      0.73 o
  -3  -3   7       21.24       21.98      1.24 o
  -2  -3   7       12.50       16.67      1.02 o
  -1  -3   7      159.83      170.97      3.54 o
   0  -3   7       14.64       14.46      1.08 o
   1  -3   7       24.21       24.00      1.43 o
   2  -3   7        5.18        3.87      0.70 o
   3  -3   7        1.76        0.90      0.48 o
   4  -3   7       22.94       24.15      2.40 o
   5  -3   7       11.10        9.10      1.35 o
  -7  -2   7        9.22       11.31      1.38 o
  -6  -2   7        1.37        0.87      0.39 o
  -4  -2   7       12.43       13.99      0.85 o
  -3  -2   7        6.81        6.64      0.73 o
  -2  -2   7       11.44       14.98      0.96 o
  -1  -2   7        0.01        0.56      0.31 o
   0  -2   7       85.01       87.36      2.20 o
   1  -2   7        4.44        2.32      0.44 o
   2  -2   7       16.27       18.52      1.38 o
   3  -2   7       17.40       14.83      1.34 o
   4  -2   7       10.04       10.53      1.30 o
  -7  -1   7       12.13       11.41      0.86 o
  -6  -1   7        0.90        0.14      0.20 o
  -5  -1   7        0.36        0.24      0.19 o
  -4  -1   7        3.00        1.11      1.01 o
  -3  -1   7        0.34        0.05      0.16 o
  -2  -1   7       23.27       20.02      0.67 o
  -1  -1   7       35.38       33.10      1.02 o
   0  -1   7       57.01       60.82      1.25 o
   1  -1   7        9.72        8.21      0.71 o
   2  -1   7       29.00       31.78      1.65 o
  -8   0   7       29.24       27.24      1.23 o
  -7   0   7       10.42        9.14      0.71 o
  -6   0   7        9.92        9.62      0.62 o
  -5   0   7       29.58       28.54      1.17 o
  -4   0   7        0.11        0.19      0.22 o
  -3   0   7       18.93       15.57      0.67 o
  -2   0   7        0.52        1.11      0.23 o
  -1   0   7      169.91      166.28      4.44 o
   0   0   7        9.67       10.50      0.56 o
   1   0   7        1.23        0.32      1.03 o
   2   0   7       33.73       40.43      1.79 o
   3   0   7       24.26       22.14      1.56 o
  -8   1   7        0.11        0.00      0.30 o
  -7   1   7       14.21       14.31      0.78 o
  -6   1   7       35.80       35.53      1.31 o
  -5   1   7        8.98        7.51      0.56 o
  -4   1   7       10.10        8.87      0.61 o
  -3   1   7       95.06       92.77      3.19 o
  -2   1   7        0.17        0.19      0.25 o
  -1   1   7        9.79        8.07      0.65 o
   0   1   7        0.91        0.33      0.49 o
   1   1   7       13.16       12.69      1.12 o
   2   1   7      252.97      277.42      7.89 o
  -8   2   7       23.35       29.02      1.09 o
  -7   2   7        1.67        1.88      0.37 o
  -6   2   7       40.41       43.25      1.29 o
  -5   2   7        4.57        2.95      0.40 o
  -4   2   7        4.08        2.38      0.39 o
  -3   2   7       44.69       44.03      1.40 o
  -2   2   7        4.39        2.96      0.45 o
  -1   2   7       41.04       40.18      2.91 o
   0   2   7       23.87       20.70      1.40 o
   1   2   7       80.82       89.22      3.03 o
  -8   3   7       11.09       15.33      0.86 o
  -7   3   7       31.55       31.82      1.13 o
  -6   3   7        0.07        0.64      0.36 o
  -5   3   7       26.95       26.28      1.13 o
  -4   3   7        8.07        7.25      1.11 o
  -3   3   7       12.99        8.21      1.14 o
  -2   3   7        0.07        0.00      0.39 o
  -1   3   7       13.42       13.48      1.06 o
   0   3   7        1.64        1.55      0.74 o
  -8   4   7        7.70        8.50      0.87 o
  -7   4   7        9.15        9.32      0.86 o
  -6   4   7        0.12        0.39      0.35 o
  -5   4   7        1.29        1.70      0.54 o
  -4   4   7       64.95       55.04      1.79 o
  -3   4   7        3.41        2.14      0.45 o
  -2   4   7       19.37       18.99      1.14 o
  -1   4   7        0.91        0.24      0.74 o
  -7   5   7       26.01       28.73      1.45 o
  -6   5   7       13.70       14.43      1.08 o
  -5   5   7        1.18        0.42      0.46 o
  -4   5   7       27.20       24.74      1.60 o
  -3   5   7        0.96        1.17      0.55 o
   0  -8   8        5.49        6.49      1.13 o
   1  -8   8        0.88        0.23      0.50 o
   2  -8   8        0.00        0.34      0.59 o
  -2  -7   8       16.99       19.21      1.48 o
  -1  -7   8       56.71       56.55      2.11 o
   0  -7   8        1.15        1.53      0.58 o
   1  -7   8        0.53        0.31      0.47 o
   2  -7   8        6.81        6.88      0.91 o
   3  -7   8        1.71        0.80      0.74 o
   4  -7   8      105.80       92.16      3.52 o
  -3  -6   8       17.53       19.34      1.93 o
  -2  -6   8        8.26        5.45      0.81 o
  -1  -6   8        0.06        0.00      0.38 o
   0  -6   8        0.02        0.00      0.39 o
   1  -6   8        0.57        0.37      0.53 o
   2  -6   8        7.41        4.96      0.72 o
   3  -6   8        3.59        1.59      0.82 o
   4  -6   8       72.58       69.99      6.23 o
  -4  -5   8        2.47        2.26      1.01 o
  -3  -5   8        3.34        2.48      0.68 o
  -2  -5   8       11.12        8.31      1.27 o
  -1  -5   8       72.25       75.60      2.31 o
   0  -5   8        0.72        0.07      0.45 o
   1  -5   8       10.86       10.34      0.97 o
   2  -5   8        8.73        8.48      2.03 o
   3  -5   8       35.24       33.21      2.08 o
   4  -5   8        4.67        6.49      1.20 o
  -5  -4   8        6.94        7.82      1.18 o
  -4  -4   8        0.01        0.00      0.51 o
  -3  -4   8        2.25        2.84      0.62 o
  -2  -4   8        0.84        1.00      0.43 o
  -1  -4   8        3.71        2.22      0.60 o
   0  -4   8        5.71        7.35      0.79 o
   1  -4   8        0.51        0.69      0.37 o
   2  -4   8       20.88       21.63      1.64 o
   3  -4   8        0.21        0.58      0.64 o
   4  -4   8        0.89        1.27      0.84 o
  -6  -3   8       14.82       14.37      1.34 o
  -5  -3   8        2.85        1.40      0.64 o
  -4  -3   8        0.08        0.14      0.42 o
  -3  -3   8        3.07        2.93      1.01 o
  -2  -3   8      137.80      132.85      3.12 o
  -1  -3   8       31.83       31.88      1.40 o
   0  -3   8        0.04        0.04      0.31 o
   1  -3   8        9.72       12.47      1.05 o
   2  -3   8       37.02       41.31      2.06 o
   3  -3   8        1.44        2.07      0.82 o
   4  -3   8        0.96        1.13      0.75 o
  -7  -2   8        2.85        2.24      0.71 o
  -6  -2   8       52.09       50.59      2.14 o
  -5  -2   8        1.58        2.39      0.62 o
  -4  -2   8        5.98        5.36      0.74 o
  -3  -2   8       20.55       20.65      1.25 o
  -2  -2   8       18.44       24.40      1.26 o
  -1  -2   8       18.02       17.45      1.22 o
   0  -2   8       19.62       14.52      1.17 o
   1  -2   8       49.56       46.12      2.10 o
   2  -2   8        6.53        5.62      1.60 o
   3  -2   8        2.51        2.80      1.45 o
  -7  -1   8        9.71        7.74      0.92 o
  -6  -1   8        3.70        4.15      0.57 o
  -5  -1   8        6.37        7.81      0.58 o
  -4  -1   8        0.24        0.14      0.19 o
  -3  -1   8       81.93       86.20      2.71 o
  -2  -1   8        0.96        1.36      0.43 o
  -1  -1   8       46.77       54.38      1.76 o
   0  -1   8        0.01        0.00      0.30 o
   1  -1   8       19.39       21.77      1.53 o
  -7   0   8        7.75        6.22      0.60 o
  -6   0   8       10.35       10.04      0.68 o
  -5   0   8        5.11        4.97      0.48 o
  -4   0   8      658.27      694.21      7.83 o
  -3   0   8       58.79       62.18      1.38 o
  -2   0   8       15.47       17.97      0.74 o
  -1   0   8        0.00        0.00      0.22 o
   0   0   8        2.29        1.57      0.66 o
   1   0   8       45.29       40.28      2.42 o
  -7   1   8        0.33        0.46      0.31 o
  -6   1   8       24.24       24.47      0.97 o
  -5   1   8       10.83       11.05      0.70 o
  -4   1   8      196.06      200.24      3.02 o
  -3   1   8       12.29       16.89      0.86 o
  -2   1   8        9.13       10.58      0.78 o
  -1   1   8        9.49       10.00      0.78 o
   0   1   8        0.53        0.50      0.52 o
   1   1   8        3.78        1.68      0.98 o
  -7   2   8       25.29       27.23      1.08 o
  -6   2   8        0.07        0.00      0.28 o
  -5   2   8       45.33       47.98      1.74 o
  -4   2   8        5.79        5.90      0.66 o
  -3   2   8        2.20        2.00      0.44 o
  -2   2   8        5.15        6.47      0.69 o
  -1   2   8       16.10       13.82      1.07 o
   0   2   8       11.03       11.74      1.25 o
  -7   3   8        4.08        4.44      0.69 o
  -6   3   8       30.76       31.73      1.88 o
  -5   3   8        2.64        3.87      0.58 o
  -4   3   8        3.15        2.26      0.49 o
  -3   3   8        1.07        1.02      0.55 o
  -2   3   8       74.07       73.79      2.64 o
  -1   3   8        1.23        0.35      0.51 o
  -6   4   8       39.13       46.26      2.31 o
  -5   4   8        0.24        0.00      0.49 o
  -4   4   8        1.26        1.16      0.55 o
  -3   4   8       12.88       12.71      1.05 o
  -1  -7   9        0.88        0.94      0.59 o
   0  -7   9        1.05        1.22      0.59 o
   1  -7   9        0.93        1.06      0.59 o
   2  -7   9        8.50        8.78      1.04 o
  -3  -6   9        3.84        3.74      1.19 o
  -2  -6   9        0.42        0.79      0.54 o
  -1  -6   9        0.02        0.00      0.45 o
   0  -6   9        0.24        0.12      0.48 o
   1  -6   9       29.98       31.28      1.62 o
   2  -6   9        5.14        6.22      1.11 o
  -4  -5   9        0.04        0.00      0.60 o
  -3  -5   9        5.61        4.68      1.15 o
  -2  -5   9        0.17        0.38      0.55 o
  -1  -5   9        5.42        4.92      0.77 o
   0  -5   9       30.80       32.91      1.61 o
   1  -5   9       13.20       13.21      1.12 o
   2  -5   9        3.94        3.01      0.88 o
   3  -5   9        3.90        5.06      1.06 o
  -5  -4   9        0.09        0.66      0.66 o
  -4  -4   9       39.44       37.75      1.87 o
  -3  -4   9        7.95        7.84      1.21 o
  -2  -4   9        2.76        2.23      0.59 o
  -1  -4   9        0.10        0.16      0.41 o
   0  -4   9        6.49        5.24      0.74 o
   1  -4   9       16.22       15.37      1.52 o
   2  -4   9        0.16        0.20      0.61 o
   3  -4   9        1.38        0.45      0.68 o
  -5  -3   9        2.81        1.27      0.64 o
  -4  -3   9       15.10       15.53      1.30 o
  -3  -3   9        0.82        1.65      0.59 o
  -2  -3   9        1.64        0.53      0.45 o
  -1  -3   9        6.59        7.54      0.87 o
   0  -3   9        0.30        0.25      0.47 o
   1  -3   9       13.74       14.56      1.47 o
   2  -3   9        2.25        4.00      0.94 o
  -6  -2   9        0.12        0.50      0.60 o
  -5  -2   9        7.48        6.77      1.17 o
  -4  -2   9       18.67       20.37      1.38 o
  -3  -2   9        0.45        0.81      0.50 o
  -2  -2   9        0.10        0.00      0.34 o
  -1  -2   9        0.90        0.00      0.37 o
   0  -2   9       48.46       50.06      1.83 o
   1  -2   9       11.39       12.26      1.40 o
   2  -2   9        0.55        0.94      0.71 o
  -6  -1   9        8.85        9.44      1.13 o
  -5  -1   9        7.45        7.70      0.98 o
  -4  -1   9        0.76        0.25      0.46 o
  -3  -1   9        0.00        0.24      0.42 o
  -2  -1   9       65.89       75.27      3.32 o
  -1  -1   9        0.93        0.44      0.41 o
   0  -1   9        0.08        0.28      0.54 o
  -6   0   9        1.84        1.77      0.41 o
  -5   0   9       39.66       39.97      1.23 o
  -4   0   9        1.13        1.08      0.36 o
  -3   0   9        2.52        1.39      0.59 o
  -2   0   9        1.74        1.78      0.80 o
  -1   0   9        4.41        2.96      0.95 o
  -6   1   9        2.97        2.49      0.47 o
  -5   1   9        0.46        0.50      0.35 o
  -4   1   9        9.05       10.12      0.85 o
  -3   1   9        6.81        6.45      0.72 o
  -2   1   9       20.23       18.34      1.06 o
  -1   1   9        0.15        0.00      0.49 o
  -6   2   9       27.99       29.91      1.39 o
  -5   2   9        2.33        2.90      0.55 o
  -4   2   9        5.70        4.12      0.63 o
  -3   2   9       15.80       14.29      1.01 o
  -2   2   9        3.54        2.37      0.56 o
  -2  -5  10        0.35        0.59      0.73 o
  -1  -5  10       18.79       20.64      1.44 o
   0  -5  10       11.19       10.41      1.11 o
  -3  -4  10        1.74        1.53      0.77 o
  -2  -4  10        4.51        4.94      0.87 o
  -1  -4  10       15.02       14.66      1.24 o
   0  -4  10        0.07        0.47      0.51 o
   1  -4  10        2.30        2.21      1.43 o
  -4  -3  10        1.36        1.10      0.65 o
  -3  -3  10        9.37       12.06      1.22 o
  -2  -3  10       24.03       27.33      2.78 o
  -1  -3  10        0.22        0.00      0.45 o
   0  -3  10       16.56       18.63      1.32 o
  -5  -2  10        1.54        1.65      0.72 o
  -4  -2  10        0.05        0.00      0.52 o
  -3  -2  10      134.91      146.67      3.78 o
  -2  -2  10       51.03       56.65      2.50 o
  -1  -2  10        8.32        9.56      1.04 o
   0  -2  10        0.84        1.72      0.79 o
  -5  -1  10       16.85       18.35      2.03 o
  -4  -1  10        2.73        2.19      0.73 o
  -3  -1  10      206.24      232.23      6.13 o
  -2  -1  10        1.65        1.99      0.59 o
  -1  -1  10        0.14        0.12      0.73 o
  -5   0  10        2.60        2.54      0.91 o
  -4   0  10       22.27       23.74      1.51 o
  -3   0  10        1.35        2.59      0.97 o
  -2   0  10        3.68        4.94      1.29 o
 
